# Supplementary material for: Photoacoustic Spectroscopy Using a Quantum Cascade Laser for Analysis of Ammonia in Water Solutions
Source: ACS Omega. 2024 Apr 17;9(17):19127–35. doi: 10.1021/acsomega.3c10175 (PMC11064027; doi:10.1021/acsomega.3c10175)
Supplement: Supplementary file 2 — ao3c10175_si_002.zip [file ao3c10175_si_002.zip]

Archive with 16 entries (16 files):
- acs-acsSupportingInformationfinal.bib
- acsSupportingInformationfinal.aux
- acsSupportingInformationfinal.bbl
- acsSupportingInformationfinal.blg
- acsSupportingInformationfinal.log
- acsSupportingInformationfinal.out
- acsSupportingInformationfinal.pdf
- acsSupportingInformationfinal.synctex.gz
- acsSupportingInformationfinal.tex
- biblio.bib
- figS1.pdf
- figS2.pdf
- figS3.jpg
- figS4.jpg
- figS5.jpg
- figS6.pdf
