# Supplementary material for: Photoacoustic Spectroscopy Using a Quantum Cascade Laser for Analysis of Ammonia in Water Solutions
Source: ACS Omega. 2024 Apr 17;9(17):19127–35. doi: 10.1021/acsomega.3c10175 (PMC11064027; doi:10.1021/acsomega.3c10175)
Supplement: Supplementary file 2 — ao3c10175_si_002.zip [file ao3c10175_si_002.zip › acsSupportingInformationfinal.aux]

\relax 
\providecommand\hyper@newdestlabel[2]{}
\citation{achemso-control}
\providecommand{\mciteSetMaxWidth}[3]{\relax}
\providecommand{\mciteSetMaxCount}[3]{\relax}
\bibstyle{achemso}
\providecommand\HyperFirstAtBeginDocument{\AtBeginDocument}
\HyperFirstAtBeginDocument{\ifx\hyper@anchor\@undefined
\global\let\oldcontentsline\contentsline
\gdef\contentsline#1#2#3#4{\oldcontentsline{#1}{#2}{#3}}
\global\let\oldnewlabel\newlabel
\gdef\newlabel#1#2{\newlabelxx{#1}#2}
\gdef\newlabelxx#1#2#3#4#5#6{\oldnewlabel{#1}{{#2}{#3}}}
\AtEndDocument{\ifx\hyper@anchor\@undefined
\let\contentsline\oldcontentsline
\let\newlabel\oldnewlabel
\fi}
\fi}
\global\let\hyper@last\relax 
\gdef\HyperFirstAtBeginDocument#1{#1}
\providecommand\HyField@AuxAddToFields[1]{}
\providecommand\HyField@AuxAddToCoFields[2]{}
\providecommand \oddpage@label [2]{}
\citation{hitran2023}
\citation{hitran2023}
\citation{peng2016high}
\citation{peng2016high}
\citation{li2022calibration}
\citation{li2022calibration}
\citation{mivcica2018high}
\citation{mivcica2018high}
\citation{tsai2010external}
\citation{tsai2010external}
\citation{milton2006ammonia}
\citation{milton2006ammonia}
\citation{silver1991diode}
\citation{silver1991diode}
\citation{ji2022mid}
\citation{wang2023standoff}
\citation{miller2013open}
\citation{ji2022mid,wang2023standoff,miller2013open}
\citation{hitran2023}
\citation{peng2016high}
\citation{li2022calibration}
\citation{mivcica2018high}
\citation{tsai2010external}
\citation{milton2006ammonia}
\citation{silver1991diode}
\citation{ji2022mid,wang2023standoff,miller2013open}
\citation{xia2019sensitive}
\citation{xia2019sensitive}
\citation{more2006levenberg}
\citation{apostolakis2019controlling}
\citation{more2006levenberg,apostolakis2019controlling}
\citation{xia2019sensitive}
\citation{more2006levenberg,apostolakis2019controlling}
\@writefile{lof}{\contentsline {figure}{\numberline {S.1}{\ignorespaces  \textbf  {Simulated absorption spectra using parameters from HITRAN database \mciteCiteA  {\@auxout }{main}{\relax }{\relax }{\cite }{hitran2023}}. The gaseous matrix for which the simulations were performed includes 0.5 ppm of NH$_3$ (green curve), 30000 ppm of water (red curve), and 1000 ppm of CO$_2$ (orange curve) for $T=333$ K, $P=1$ atm in the spectral region from 950 to 1150 cm$^{-1}$ (8.6-11.1 \textmu m). Seven promising wavelenghts in this region has been previously investigated: 962.17 cm$^{-1}$ (10.39 \textmu m) \mciteCiteA  {\@auxout }{main}{\relax }{\relax }{\cite }{peng2016high}, 965.35 cm$^{-1}$ (10.35 \textmu m) \mciteCiteA  {\@auxout }{main}{\relax }{\relax }{\cite }{li2022calibration}, 970.8 cm$^{-1}$ (10.3 \textmu m) \mciteCiteA  {\@auxout }{main}{\relax }{\relax }{\cite }{mivcica2018high}, 993 cm$^{-1}$ (10 \textmu m) \mciteCiteA  {\@auxout }{main}{\relax }{\relax }{\cite }{tsai2010external}, 1046.4 cm$^{-1}$ (9.55 \textmu m) \mciteCiteA  {\@auxout }{main}{\relax }{\relax }{\cite }{milton2006ammonia}, 1085.825 cm$^{-1}$ (9.2 \textmu m) \mciteCiteA  {\@auxout }{main}{\relax }{\relax }{\cite }{silver1991diode} and 1103.46 cm$^{-1}$ (9 \textmu m) \mciteCiteA  {\@auxout }{main}{\relax }{\relax }{\cite }{ji2022mid,wang2023standoff,miller2013open} mainly for gas NH$_3$ monitoring at room temperature. Our specific selection at 1103.46 cm$^{-1}$ (blue arrow) allows a strong ammonia absorption feature combined with a minimum in water vapor absorption and CO$_2$ interference in comparison to the other wavelengths (black arrows) in the same region.\relax }}{S2}{figure.caption.2}\protected@file@percent }
\providecommand*\caption@xref[2]{\@setref\relax\@undefined{#1}}
\newlabel{figS1}{{S.1}{S2}{\textbf {Simulated absorption spectra using parameters from HITRAN database \cite {hitran2023}}. The gaseous matrix for which the simulations were performed includes 0.5 ppm of NH$_3$ (green curve), 30000 ppm of water (red curve), and 1000 ppm of CO$_2$ (orange curve) for $T=333$ K, $P=1$ atm in the spectral region from 950 to 1150 cm$^{-1}$ (8.6-11.1 \textmu m). Seven promising wavelenghts in this region has been previously investigated: 962.17 cm$^{-1}$ (10.39 \textmu m) \cite {peng2016high}, 965.35 cm$^{-1}$ (10.35 \textmu m) \cite {li2022calibration}, 970.8 cm$^{-1}$ (10.3 \textmu m) \cite {mivcica2018high}, 993 cm$^{-1}$ (10 \textmu m) \cite {tsai2010external}, 1046.4 cm$^{-1}$ (9.55 \textmu m) \cite {milton2006ammonia}, 1085.825 cm$^{-1}$ (9.2 \textmu m) \cite {silver1991diode} and 1103.46 cm$^{-1}$ (9 \textmu m) \cite {ji2022mid,wang2023standoff,miller2013open} mainly for gas NH$_3$ monitoring at room temperature. Our specific selection at 1103.46 cm$^{-1}$ (blue arrow) allows a strong ammonia absorption feature combined with a minimum in water vapor absorption and CO$_2$ interference in comparison to the other wavelengths (black arrows) in the same region.\relax }{figure.caption.2}{}}
\@writefile{lof}{\contentsline {figure}{\numberline {S.2}{\ignorespaces  \textbf  {The peak of the ammonia absorption band is fitted by the pseudo-Voigt function compared to the simulated spectrum from the HITRAN database.} The spectra in Figure \ref  {figS1} correspond to simulated Voigt profiles on the HITRAN database considering the environmental parameters and the contour parameters of the absorption line profiles. To facilitate similar spectroscopic simulations, the absorption band should be well approximated by a Voigt-like function $V_g(x)$ \mciteCiteA  {\@auxout }{main}{\relax }{\relax }{\cite }{xia2019sensitive}, for example, a linear combination of Lorentzian, $L(x)$, and Gaussian $G(x)$, $V_g(x)=y_0+A[m\times L(x)+(1-m)\times G(x)]$, where $L=2w/[4\pi (x-x_c)^2+\pi w^2]$ and $G(x)=\sqrt  {4 \qopname  \relax o{ln}2}/(\sqrt  {\pi }w)\qopname  \relax o{exp}[-4\qopname  \relax o{ln}2(x-x_c)^2/w^2]$. The fitting parameters were found using the Levenberg-Marquardt algorithm \mciteCiteA  {\@auxout }{main}{\relax }{\relax }{\cite }{more2006levenberg,apostolakis2019controlling}: $y_0=1 \times 10^{-7}$ cm$^{-1}$, $A=6.0344 \times 10^{-6}$, $m=0.5943$, $w=0.1961$ cm$^{-1}$, and $x_c=1103.47$ cm$^{-1}$. \relax }}{S3}{figure.caption.3}\protected@file@percent }
\newlabel{figS2}{{S.2}{S3}{\textbf {The peak of the ammonia absorption band is fitted by the pseudo-Voigt function compared to the simulated spectrum from the HITRAN database.} The spectra in Figure \ref {figS1} correspond to simulated Voigt profiles on the HITRAN database considering the environmental parameters and the contour parameters of the absorption line profiles. To facilitate similar spectroscopic simulations, the absorption band should be well approximated by a Voigt-like function $V_g(x)$ \cite {xia2019sensitive}, for example, a linear combination of Lorentzian, $L(x)$, and Gaussian $G(x)$, $V_g(x)=y_0+A[m\times L(x)+(1-m)\times G(x)]$, where $L=2w/[4\pi (x-x_c)^2+\pi w^2]$ and $G(x)=\sqrt {4 \ln 2}/(\sqrt {\pi }w)\exp [-4\ln 2(x-x_c)^2/w^2]$. The fitting parameters were found using the Levenberg-Marquardt algorithm \cite {more2006levenberg,apostolakis2019controlling}: $y_0=1 \times 10^{-7}$ cm$^{-1}$, $A=6.0344 \times 10^{-6}$, $m=0.5943$, $w=0.1961$ cm$^{-1}$, and $x_c=1103.47$ cm$^{-1}$. \relax }{figure.caption.3}{}}
\@writefile{lof}{\contentsline {figure}{\numberline {S.3}{\ignorespaces  \textbf  {Simplified diagram of the laboratory test bench to evaluate the performance of the gas sensor response, i.e. multiSense module (mSm)}. Different ammonia (NH$_3$) concentrations were sent to mSm by controlling the flow of the reference gas mixture by means of mass flow controllers (MFC) (Bronkhorst, Germany), which sets the final flow rate at 350 ml/min. This setup allows us to prepare various gas mixtures of high precision, providing several dilutions of NH$_3$ and nitrogen (N$_2$) calibrated mixtures. The pre-diluted test-gas is specified by analyte concentration of 500 ppm NH$_3$ within a pressurized cylinder, whereas the N$_2$ mixture is introduced into the multiSense module after passing through humidifier stabilizing the temperature and the gas flow. All measurements are conducted under atmospheric pressure conditions, while the pressure itself is continuously monitored using pressure sensors.\relax }}{S4}{figure.caption.5}\protected@file@percent }
\newlabel{figS3}{{S.3}{S4}{\textbf {Simplified diagram of the laboratory test bench to evaluate the performance of the gas sensor response, i.e. multiSense module (mSm)}. Different ammonia (NH$_3$) concentrations were sent to mSm by controlling the flow of the reference gas mixture by means of mass flow controllers (MFC) (Bronkhorst, Germany), which sets the final flow rate at 350 ml/min. This setup allows us to prepare various gas mixtures of high precision, providing several dilutions of NH$_3$ and nitrogen (N$_2$) calibrated mixtures. The pre-diluted test-gas is specified by analyte concentration of 500 ppm NH$_3$ within a pressurized cylinder, whereas the N$_2$ mixture is introduced into the multiSense module after passing through humidifier stabilizing the temperature and the gas flow. All measurements are conducted under atmospheric pressure conditions, while the pressure itself is continuously monitored using pressure sensors.\relax }{figure.caption.5}{}}
\@writefile{lof}{\contentsline {figure}{\numberline {S.4}{\ignorespaces  \textbf  {Assessing the performance of the mSm in measuring gaseous ammonia.} (a) A exhaustive data acquisition spanning 16 hours was conducted to evaluate the module’s linear response across the ammonia concentration range 0 to 500 ppm. (b) The linear relationship between the sensor’s response and the concentration of the standard solution samples. The inset contains a table of statistical information related to the linear response of the mSm. The mSm was securely housed within the analyzer rack to assess its thermal performance, electronic noise, and vibrations. A measured LOD of 0.18ppm in 60 s averaging was obtained. Additionally, a resolution below 0.1 ppm was demonstrated for gas phase measurements using the mSm.\relax }}{S5}{figure.caption.6}\protected@file@percent }
\newlabel{figS4}{{S.4}{S5}{\textbf {Assessing the performance of the mSm in measuring gaseous ammonia.} (a) A exhaustive data acquisition spanning 16 hours was conducted to evaluate the module’s linear response across the ammonia concentration range 0 to 500 ppm. (b) The linear relationship between the sensor’s response and the concentration of the standard solution samples. The inset contains a table of statistical information related to the linear response of the mSm. The mSm was securely housed within the analyzer rack to assess its thermal performance, electronic noise, and vibrations. A measured LOD of 0.18ppm in 60 s averaging was obtained. Additionally, a resolution below 0.1 ppm was demonstrated for gas phase measurements using the mSm.\relax }{figure.caption.6}{}}
\@writefile{lof}{\contentsline {figure}{\numberline {S.5}{\ignorespaces \textbf  {Demonstrating the mS module's capability to measure traces of gaseous ammonia near the limit of detection.} The measurements are reproducible, and no hysteresis was observed. Each concentration step is maintained for two hours. This graph also illustrates a linear measurement range between 0 and 5 ppm of NH$_3$.\relax }}{S5}{figure.caption.7}\protected@file@percent }
\newlabel{figS5}{{S.5}{S5}{\textbf {Demonstrating the mS module's capability to measure traces of gaseous ammonia near the limit of detection.} The measurements are reproducible, and no hysteresis was observed. Each concentration step is maintained for two hours. This graph also illustrates a linear measurement range between 0 and 5 ppm of NH$_3$.\relax }{figure.caption.7}{}}
\citation{matter1981transfer}
\citation{kim2021influence}
\citation{matter1981transfer,kim2021influence}
\@writefile{lof}{\contentsline {figure}{\numberline {S.6}{\ignorespaces Colormap illustrating the dependence of free ammonia percentage [Eq. (\ref  {eq:labelammstrip})] on pH and temperature.\relax }}{S6}{figure.caption.9}\protected@file@percent }
\newlabel{figS6}{{S.6}{S6}{Colormap illustrating the dependence of free ammonia percentage [Eq. (\ref {eq:labelammstrip})] on pH and temperature.\relax }{figure.caption.9}{}}
\citation{olofsson1975thermodynamics}
\citation{bonmati2003air}
\citation{olofsson1975thermodynamics,bonmati2003air}
\citation{hansen1998anaerobic}
\citation{hansen1998anaerobic}
\newlabel{eq:labelammstrip}{{S.8}{S7}{Section S3}{equation.0.8}{}}
\bibdata{acs-acsSupportingInformationfinal,biblio}
\bibcite{hitran2023}{{1}{}{{hit}}{{}}}
\bibcite{peng2016high}{{2}{2016}{{Peng et~al.}}{{Peng, Sur, Strand, Spearrin, Jeffries, and Hanson}}}
\bibcite{li2022calibration}{{3}{2022}{{Li et~al.}}{{Li, Feng, Wu, Jia, and Dong}}}
\bibcite{mivcica2018high}{{4}{2018}{{Mi{\v {c}}ica et~al.}}{{Mi{\v {c}}ica, Eliet, Vanwolleghem, Motiyenko, Pienkina, Margul{\`e}s, Postava, Pi{\v {s}}tora, and Lampin}}}
\bibcite{tsai2010external}{{5}{2010}{{Tsai and Wysocki}}{{Tsai, and Wysocki}}}
\bibcite{milton2006ammonia}{{6}{2006}{{Milton~Filho et~al.}}{{Milton~Filho, da~Silva, Sthel, Schramm, Vargas, Mikl{\'o}s, and Hess}}}
\bibcite{silver1991diode}{{7}{1991}{{Silver et~al.}}{{Silver, Bomse, and Stanton}}}
\bibcite{ji2022mid}{{8}{2022}{{Ji et~al.}}{{Ji, Duan, Lu, and Ren}}}
\bibcite{wang2023standoff}{{9}{2023}{{Wang et~al.}}{{Wang, Peng, Chen, Ti, Wang, Liu, and Gao}}}
\bibcite{miller2013open}{{10}{2013}{{Miller et~al.}}{{Miller, Sun, Tao, Khan, and Zondlo}}}
\bibcite{xia2019sensitive}{{11}{2019}{{Xia et~al.}}{{Xia, Zhu, Kolomenskii, Bounds, Zhang, Amani, Fernyhough, and Schuessler}}}
\bibcite{more2006levenberg}{{12}{2006}{{Mor{\'e}}}{{}}}
\bibcite{apostolakis2019controlling}{{13}{2019}{{Apostolakis and Pereira}}{{Apostolakis, and Pereira}}}
\bibcite{matter1981transfer}{{14}{1981}{{Matter-M{\"u}ller et~al.}}{{Matter-M{\"u}ller, Gujer, and Giger}}}
\bibcite{kim2021influence}{{15}{2021}{{Kim et~al.}}{{Kim, Kim, and Lee}}}
\bibcite{olofsson1975thermodynamics}{{16}{1975}{{Olofsson and Hepler}}{{Olofsson, and Hepler}}}
\bibcite{bonmati2003air}{{17}{2003}{{Bonmat\'{i} and Flotats}}{{Bonmat\'{i}, and Flotats}}}
\bibcite{hansen1998anaerobic}{{18}{1998}{{Hansen et~al.}}{{Hansen, Angelidaki, and Ahring}}}
\mciteSetMaxCount{main}{bibitem}{18}
\mciteSetMaxCount{main}{subitem}{1}
\mciteSetMaxWidth{main}{bibitem}{770040}
\mciteSetMaxWidth{main}{subitem}{0}
