# Supplementary material for: Photoacoustic Spectroscopy Using a Quantum Cascade Laser for Analysis of Ammonia in Water Solutions
Source: ACS Omega. 2024 Apr 17;9(17):19127–35. doi: 10.1021/acsomega.3c10175 (PMC11064027; doi:10.1021/acsomega.3c10175)
Supplement: Supplementary file 2 — ao3c10175_si_002.zip [file ao3c10175_si_002.zip › acsSupportingInformationfinal.bbl]

\providecommand{\latin}[1]{#1}
\makeatletter
\providecommand{\doi}
  {\begingroup\let\do\@makeother\dospecials
  \catcode`\{=1 \catcode`\}=2 \doi@aux}
\providecommand{\doi@aux}[1]{\endgroup\texttt{#1}}
\makeatother
\providecommand*\mcitethebibliography{\thebibliography}
\csname @ifundefined\endcsname{endmcitethebibliography}
  {\let\endmcitethebibliography\endthebibliography}{}
\begin{mcitethebibliography}{19}
\providecommand*\natexlab[1]{#1}
\providecommand*\mciteSetBstSublistMode[1]{}
\providecommand*\mciteSetBstMaxWidthForm[2]{}
\providecommand*\mciteBstWouldAddEndPuncttrue
  {\def\EndOfBibitem{\unskip.}}
\providecommand*\mciteBstWouldAddEndPunctfalse
  {\let\EndOfBibitem\relax}
\providecommand*\mciteSetBstMidEndSepPunct[3]{}
\providecommand*\mciteSetBstSublistLabelBeginEnd[3]{}
\providecommand*\EndOfBibitem{}
\mciteSetBstSublistMode{f}
\mciteSetBstMaxWidthForm{subitem}{(\alph{mcitesubitemcount})}
\mciteSetBstSublistLabelBeginEnd
  {\mcitemaxwidthsubitemform\space}
  {\relax}
  {\relax}

\bibitem[hit()]{hitran2023}
\url{https://hitran.org/}, Accessed: Oct.~3, 2023\relax
\mciteBstWouldAddEndPuncttrue
\mciteSetBstMidEndSepPunct{\mcitedefaultmidpunct}
{\mcitedefaultendpunct}{\mcitedefaultseppunct}\relax
\EndOfBibitem
\bibitem[Peng \latin{et~al.}(2016)Peng, Sur, Strand, Spearrin, Jeffries, and
  Hanson]{peng2016high}
Peng,~W.; Sur,~R.; Strand,~C.; Spearrin,~R.; Jeffries,~J.; Hanson,~R.
  High-sensitivity in situ QCLAS-based ammonia concentration sensor for
  high-temperature applications. \emph{Applied Physics B} \textbf{2016},
  \emph{122}, 188\relax
\mciteBstWouldAddEndPuncttrue
\mciteSetBstMidEndSepPunct{\mcitedefaultmidpunct}
{\mcitedefaultendpunct}{\mcitedefaultseppunct}\relax
\EndOfBibitem
\bibitem[Li \latin{et~al.}(2022)Li, Feng, Wu, Jia, and Dong]{li2022calibration}
Li,~B.; Feng,~C.; Wu,~H.; Jia,~S.; Dong,~L. Calibration-free mid-infrared
  exhaled breath sensor based on BF-QEPAS for real-time ammonia measurements at
  ppb level. \emph{Sensors and Actuators B: Chemical} \textbf{2022},
  \emph{358}, 131510\relax
\mciteBstWouldAddEndPuncttrue
\mciteSetBstMidEndSepPunct{\mcitedefaultmidpunct}
{\mcitedefaultendpunct}{\mcitedefaultseppunct}\relax
\EndOfBibitem
\bibitem[Mi{\v{c}}ica \latin{et~al.}(2018)Mi{\v{c}}ica, Eliet, Vanwolleghem,
  Motiyenko, Pienkina, Margul{\`e}s, Postava, Pi{\v{s}}tora, and
  Lampin]{mivcica2018high}
Mi{\v{c}}ica,~M.; Eliet,~S.; Vanwolleghem,~M.; Motiyenko,~R.; Pienkina,~A.;
  Margul{\`e}s,~L.; Postava,~K.; Pi{\v{s}}tora,~J.; Lampin,~J.-F.
  High-resolution THz gain measurements in optically pumped ammonia.
  \emph{Optics express} \textbf{2018}, \emph{26}, 21242--21248\relax
\mciteBstWouldAddEndPuncttrue
\mciteSetBstMidEndSepPunct{\mcitedefaultmidpunct}
{\mcitedefaultendpunct}{\mcitedefaultseppunct}\relax
\EndOfBibitem
\bibitem[Tsai and Wysocki(2010)Tsai, and Wysocki]{tsai2010external}
Tsai,~T.; Wysocki,~G. External-cavity quantum cascade lasers with fast
  wavelength scanning. \emph{Applied Physics B} \textbf{2010}, \emph{100},
  243--251\relax
\mciteBstWouldAddEndPuncttrue
\mciteSetBstMidEndSepPunct{\mcitedefaultmidpunct}
{\mcitedefaultendpunct}{\mcitedefaultseppunct}\relax
\EndOfBibitem
\bibitem[Milton~Filho \latin{et~al.}(2006)Milton~Filho, da~Silva, Sthel,
  Schramm, Vargas, Mikl{\'o}s, and Hess]{milton2006ammonia}
Milton~Filho,~B.; da~Silva,~M.~G.; Sthel,~M.~S.; Schramm,~D.~U.; Vargas,~H.;
  Mikl{\'o}s,~A.; Hess,~P. Ammonia detection by using quantum-cascade laser
  photoacoustic spectroscopy. \emph{Applied optics} \textbf{2006}, \emph{45},
  4966--4971\relax
\mciteBstWouldAddEndPuncttrue
\mciteSetBstMidEndSepPunct{\mcitedefaultmidpunct}
{\mcitedefaultendpunct}{\mcitedefaultseppunct}\relax
\EndOfBibitem
\bibitem[Silver \latin{et~al.}(1991)Silver, Bomse, and
  Stanton]{silver1991diode}
Silver,~J.~A.; Bomse,~D.~S.; Stanton,~A.~C. Diode laser measurements of trace
  concentrations of ammonia in an entrained-flow coal reactor. \emph{Applied
  optics} \textbf{1991}, \emph{30}, 1505--1511\relax
\mciteBstWouldAddEndPuncttrue
\mciteSetBstMidEndSepPunct{\mcitedefaultmidpunct}
{\mcitedefaultendpunct}{\mcitedefaultseppunct}\relax
\EndOfBibitem
\bibitem[Ji \latin{et~al.}(2022)Ji, Duan, Lu, and Ren]{ji2022mid}
Ji,~Y.; Duan,~K.; Lu,~Z.; Ren,~W. Mid-infrared absorption spectroscopic sensor
  for simultaneous and in-situ measurements of ammonia, water and temperature.
  \emph{Sensors and Actuators B: Chemical} \textbf{2022}, \emph{371},
  132574\relax
\mciteBstWouldAddEndPuncttrue
\mciteSetBstMidEndSepPunct{\mcitedefaultmidpunct}
{\mcitedefaultendpunct}{\mcitedefaultseppunct}\relax
\EndOfBibitem
\bibitem[Wang \latin{et~al.}(2023)Wang, Peng, Chen, Ti, Wang, Liu, and
  Gao]{wang2023standoff}
Wang,~R.; Peng,~J.; Chen,~J.; Ti,~C.; Wang,~G.; Liu,~K.; Gao,~X. Standoff
  sub-ppb level measurement of atmospheric ammonia with calibration-free
  wavelength modulation spectroscopy. \emph{Spectrochimica Acta Part A:
  Molecular and Biomolecular Spectroscopy} \textbf{2023}, \emph{286},
  121929\relax
\mciteBstWouldAddEndPuncttrue
\mciteSetBstMidEndSepPunct{\mcitedefaultmidpunct}
{\mcitedefaultendpunct}{\mcitedefaultseppunct}\relax
\EndOfBibitem
\bibitem[Miller \latin{et~al.}(2013)Miller, Sun, Tao, Khan, and
  Zondlo]{miller2013open}
Miller,~D.; Sun,~K.; Tao,~L.; Khan,~M.; Zondlo,~M. Open-path, quantum cascade
  laser-based sensor for high resolution atmospheric ammonia measurements.
  \emph{Atmospheric Measurement Techniques Discussions} \textbf{2013},
  \emph{6}\relax
\mciteBstWouldAddEndPuncttrue
\mciteSetBstMidEndSepPunct{\mcitedefaultmidpunct}
{\mcitedefaultendpunct}{\mcitedefaultseppunct}\relax
\EndOfBibitem
\bibitem[Xia \latin{et~al.}(2019)Xia, Zhu, Kolomenskii, Bounds, Zhang, Amani,
  Fernyhough, and Schuessler]{xia2019sensitive}
Xia,~J.; Zhu,~F.; Kolomenskii,~A.~A.; Bounds,~J.; Zhang,~S.; Amani,~M.;
  Fernyhough,~L.~J.; Schuessler,~H.~A. Sensitive acetone detection with a
  mid-IR interband cascade laser and wavelength modulation spectroscopy.
  \emph{OSA Continuum} \textbf{2019}, \emph{2}, 640--654\relax
\mciteBstWouldAddEndPuncttrue
\mciteSetBstMidEndSepPunct{\mcitedefaultmidpunct}
{\mcitedefaultendpunct}{\mcitedefaultseppunct}\relax
\EndOfBibitem
\bibitem[Mor{\'e}(2006)]{more2006levenberg}
Mor{\'e},~J.~J. The Levenberg-Marquardt algorithm: implementation and theory.
  Numerical analysis: proceedings of the biennial Conference held at Dundee,
  June 28--July 1, 1977. 2006; pp 105--116\relax
\mciteBstWouldAddEndPuncttrue
\mciteSetBstMidEndSepPunct{\mcitedefaultmidpunct}
{\mcitedefaultendpunct}{\mcitedefaultseppunct}\relax
\EndOfBibitem
\bibitem[Apostolakis and Pereira(2019)Apostolakis, and
  Pereira]{apostolakis2019controlling}
Apostolakis,~A.; Pereira,~M.~F. Controlling the harmonic conversion efficiency
  in semiconductor superlattices by interface roughness design. \emph{AIP
  Advances} \textbf{2019}, \emph{9}\relax
\mciteBstWouldAddEndPuncttrue
\mciteSetBstMidEndSepPunct{\mcitedefaultmidpunct}
{\mcitedefaultendpunct}{\mcitedefaultseppunct}\relax
\EndOfBibitem
\bibitem[Matter-M{\"u}ller \latin{et~al.}(1981)Matter-M{\"u}ller, Gujer, and
  Giger]{matter1981transfer}
Matter-M{\"u}ller,~C.; Gujer,~W.; Giger,~W. Transfer of volatile substances
  from water to the atmosphere. \emph{Water Research} \textbf{1981}, \emph{15},
  1271--1279\relax
\mciteBstWouldAddEndPuncttrue
\mciteSetBstMidEndSepPunct{\mcitedefaultmidpunct}
{\mcitedefaultendpunct}{\mcitedefaultseppunct}\relax
\EndOfBibitem
\bibitem[Kim \latin{et~al.}(2021)Kim, Kim, and Lee]{kim2021influence}
Kim,~E.~J.; Kim,~H.; Lee,~E. Influence of ammonia stripping parameters on the
  efficiency and mass transfer rate of ammonia removal. \emph{Applied sciences}
  \textbf{2021}, \emph{11}, 441\relax
\mciteBstWouldAddEndPuncttrue
\mciteSetBstMidEndSepPunct{\mcitedefaultmidpunct}
{\mcitedefaultendpunct}{\mcitedefaultseppunct}\relax
\EndOfBibitem
\bibitem[Olofsson and Hepler(1975)Olofsson, and
  Hepler]{olofsson1975thermodynamics}
Olofsson,~G.; Hepler,~L.~G. Thermodynamics of ionization of water over wide
  ranges of temperature and pressure. \emph{Journal of Solution Chemistry}
  \textbf{1975}, \emph{4}, 127--143\relax
\mciteBstWouldAddEndPuncttrue
\mciteSetBstMidEndSepPunct{\mcitedefaultmidpunct}
{\mcitedefaultendpunct}{\mcitedefaultseppunct}\relax
\EndOfBibitem
\bibitem[Bonmat\'{i} and Flotats(2003)Bonmat\'{i}, and Flotats]{bonmati2003air}
Bonmat\'{i},~A.; Flotats,~X. Air stripping of ammonia from pig slurry:
  characterisation and feasibility as a pre-or post-treatment to mesophilic
  anaerobic digestion. \emph{Waste management} \textbf{2003}, \emph{23},
  261--272\relax
\mciteBstWouldAddEndPuncttrue
\mciteSetBstMidEndSepPunct{\mcitedefaultmidpunct}
{\mcitedefaultendpunct}{\mcitedefaultseppunct}\relax
\EndOfBibitem
\bibitem[Hansen \latin{et~al.}(1998)Hansen, Angelidaki, and
  Ahring]{hansen1998anaerobic}
Hansen,~K.~H.; Angelidaki,~I.; Ahring,~B.~K. Anaerobic digestion of swine
  manure: inhibition by ammonia. \emph{Water research} \textbf{1998},
  \emph{32}, 5--12\relax
\mciteBstWouldAddEndPuncttrue
\mciteSetBstMidEndSepPunct{\mcitedefaultmidpunct}
{\mcitedefaultendpunct}{\mcitedefaultseppunct}\relax
\EndOfBibitem
\end{mcitethebibliography}
