# Supplementary material for: Photoacoustic Spectroscopy Using a Quantum Cascade Laser for Analysis of Ammonia in Water Solutions
Source: ACS Omega. 2024 Apr 17;9(17):19127–35. doi: 10.1021/acsomega.3c10175 (PMC11064027; doi:10.1021/acsomega.3c10175)
Supplement: Supplementary file 2 — ao3c10175_si_002.zip [file ao3c10175_si_002.zip › acsSupportingInformationfinal.blg]

This is BibTeX, Version 0.99d (TeX Live 2019/Debian)
Capacity: max_strings=200000, hash_size=200000, hash_prime=170003
The top-level auxiliary file: acsSupportingInformationfinal.aux
The style file: achemso.bst
Reallocated singl_function (elt_size=4) to 100 items from 50.
Database file #1: acs-acsSupportingInformationfinal.bib
Database file #2: biblio.bib
achemso 2019-02-14 v3.12a
You've used 19 entries,
            2538 wiz_defined-function locations,
            865 strings with 10289 characters,
and the built_in function-call counts, 6799 in all, are:
= -- 541
> -- 416
< -- 10
+ -- 166
- -- 147
* -- 736
:= -- 915
add.period$ -- 36
call.type$ -- 19
change.case$ -- 4
chr.to.int$ -- 2
cite$ -- 20
duplicate$ -- 387
empty$ -- 431
format.name$ -- 169
if$ -- 1307
int.to.chr$ -- 0
int.to.str$ -- 1
missing$ -- 0
newline$ -- 136
num.names$ -- 51
pop$ -- 32
preamble$ -- 1
purify$ -- 0
quote$ -- 0
skip$ -- 18
stack$ -- 0
substring$ -- 347
swap$ -- 421
text.length$ -- 37
text.prefix$ -- 0
top$ -- 1
type$ -- 130
warning$ -- 0
while$ -- 63
width$ -- 0
write$ -- 255
