# Supplementary material for: Photoacoustic Spectroscopy Using a Quantum Cascade Laser for Analysis of Ammonia in Water Solutions
Source: ACS Omega. 2024 Apr 17;9(17):19127–35. doi: 10.1021/acsomega.3c10175 (PMC11064027; doi:10.1021/acsomega.3c10175)
Supplement: Supplementary file 2 — ao3c10175_si_002.zip [file ao3c10175_si_002.zip › acsSupportingInformationfinal.log]

This is pdfTeX, Version 3.14159265-2.6-1.40.20 (TeX Live 2019/Debian) (preloaded format=pdflatex 2024.3.21)  28 MAR 2024 00:26
entering extended mode
 restricted \write18 enabled.
 %&-line parsing enabled.
**acsSupportingInformationfinal.tex
(./acsSupportingInformationfinal.tex
LaTeX2e <2020-02-02> patch level 2
L3 programming layer <2020-02-14>
(/usr/share/texlive/texmf-dist/tex/latex/achemso/achemso.cls
Document Class: achemso 2019-02-14 v3.12a Submission to ACS journals
(/usr/share/texlive/texmf-dist/tex/latex/base/article.cls
Document Class: article 2019/12/20 v1.4l Standard LaTeX document class
(/usr/share/texlive/texmf-dist/tex/latex/base/size12.clo
File: size12.clo 2019/12/20 v1.4l Standard LaTeX file (size option)
)
\c@part=\count167
\c@section=\count168
\c@subsection=\count169
\c@subsubsection=\count170
\c@paragraph=\count171
\c@subparagraph=\count172
\c@figure=\count173
\c@table=\count174
\abovecaptionskip=\skip47
\belowcaptionskip=\skip48
\bibindent=\dimen134
)
(/usr/share/texlive/texmf-dist/tex/latex/xkeyval/xkeyval.sty
Package: xkeyval 2014/12/03 v2.7a package option processing (HA)

(/usr/share/texlive/texmf-dist/tex/generic/xkeyval/xkeyval.tex
(/usr/share/texlive/texmf-dist/tex/generic/xkeyval/xkvutils.tex
\XKV@toks=\toks14
\XKV@tempa@toks=\toks15

(/usr/share/texlive/texmf-dist/tex/generic/xkeyval/keyval.tex))
\XKV@depth=\count175
File: xkeyval.tex 2014/12/03 v2.7a key=value parser (HA)
))
\acs@bib@file=\write3
\c@bibnote=\count176

(/usr/share/texlive/texmf-dist/tex/latex/geometry/geometry.sty
Package: geometry 2020/01/02 v5.9 Page Geometry

(/usr/share/texlive/texmf-dist/tex/generic/iftex/ifvtex.sty
Package: ifvtex 2019/10/25 v1.7 ifvtex legacy package. Use iftex instead.

(/usr/share/texlive/texmf-dist/tex/generic/iftex/iftex.sty
Package: iftex 2019/11/07 v1.0c TeX engine tests
))
\Gm@cnth=\count177
\Gm@cntv=\count178
\c@Gm@tempcnt=\count179
\Gm@bindingoffset=\dimen135
\Gm@wd@mp=\dimen136
\Gm@odd@mp=\dimen137
\Gm@even@mp=\dimen138
\Gm@layoutwidth=\dimen139
\Gm@layoutheight=\dimen140
\Gm@layouthoffset=\dimen141
\Gm@layoutvoffset=\dimen142
\Gm@dimlist=\toks16
)
(/usr/share/texlive/texmf-dist/tex/latex/caption/caption.sty
Package: caption 2020/01/03 v3.4h Customizing captions (AR)

(/usr/share/texlive/texmf-dist/tex/latex/caption/caption3.sty
Package: caption3 2020/01/03 v1.8h caption3 kernel (AR)
Package caption3 Info: TeX engine: e-TeX on input line 61.
\captionmargin=\dimen143
\captionmargin@=\dimen144
\captionwidth=\dimen145
\caption@tempdima=\dimen146
\caption@indent=\dimen147
\caption@parindent=\dimen148
\caption@hangindent=\dimen149
Package caption Info: Standard document class detected.
)
\c@caption@flags=\count180
\c@continuedfloat=\count181
)
(/usr/share/texlive/texmf-dist/tex/latex/float/float.sty
Package: float 2001/11/08 v1.3d Float enhancements (AL)
\c@float@type=\count182
\float@exts=\toks17
\float@box=\box45
\@float@everytoks=\toks18
\@floatcapt=\box46
)
(/usr/share/texlive/texmf-dist/tex/latex/graphics/graphicx.sty
Package: graphicx 2019/11/30 v1.2a Enhanced LaTeX Graphics (DPC,SPQR)

(/usr/share/texlive/texmf-dist/tex/latex/graphics/graphics.sty
Package: graphics 2019/11/30 v1.4a Standard LaTeX Graphics (DPC,SPQR)

(/usr/share/texlive/texmf-dist/tex/latex/graphics/trig.sty
Package: trig 2016/01/03 v1.10 sin cos tan (DPC)
)
(/usr/share/texlive/texmf-dist/tex/latex/graphics-cfg/graphics.cfg
File: graphics.cfg 2016/06/04 v1.11 sample graphics configuration
)
Package graphics Info: Driver file: pdftex.def on input line 105.

(/usr/share/texlive/texmf-dist/tex/latex/graphics-def/pdftex.def
File: pdftex.def 2018/01/08 v1.0l Graphics/color driver for pdftex
))
\Gin@req@height=\dimen150
\Gin@req@width=\dimen151
)
(/usr/share/texlive/texmf-dist/tex/latex/setspace/setspace.sty
Package: setspace 2011/12/19 v6.7a set line spacing
)
(/usr/share/texlive/texmf-dist/tex/latex/url/url.sty
\Urlmuskip=\muskip16
Package: url 2013/09/16  ver 3.4  Verb mode for urls, etc.
)
\acs@author@cnt=\count183
\acs@affil@cnt=\count184
\acs@affil@alt@cnt=\count185
\acs@footnote@cnt=\count186
\acs@affil@marker@cnt=\count187
\acs@space@pre@title=\skip49
\acs@space@post@title=\skip50
\acs@space@post@author=\skip51
\acs@space@post@address=\skip52
\acs@space@post@email=\skip53
\acs@maketitle@width=\skip54
\@float@every@scheme=\toks19
\c@scheme=\count188
\@float@every@chart=\toks20
\c@chart=\count189
\@float@every@graph=\toks21
\c@graph=\count190
\@float@every@table=\toks22
\acs@collect@toks=\toks23
\acs@collect@empty@toks=\toks24
\acs@tocentry@height=\skip55
\acs@tocentry@width=\skip56

(/usr/share/texlive/texmf-dist/tex/latex/achemso/achemso-jacsat.cfg
File: achemso-jacsat.cfg 2019-02-14 v3.12a achemso configuration: J. Am. Chem. 
Soc.
)
(/usr/share/texlive/texmf-dist/tex/latex/natbib/natbib.sty
Package: natbib 2010/09/13 8.31b (PWD, AO)
\bibhang=\skip57
\bibsep=\skip58
LaTeX Info: Redefining \cite on input line 694.
\c@NAT@ctr=\count191
)
(/usr/share/texlive/texmf-dist/tex/latex/achemso/natmove.sty
Package: natmove 2010/01/15 v1.1a Automatic citation moving with natbib
)
(/usr/share/texlive/texmf-dist/tex/latex/mciteplus/mciteplus.sty
Package: mciteplus 2013/09/13 v1.2 enhanced mcite
\@mcitetmptoksA=\toks25
\@mcitetmpdima=\dimen152
\@mcitetmpdimb=\dimen153
\@mcitetmpcnta=\count192
\@mcitetmpcntb=\count193
\c@mcitebibitemcount=\count194
\c@mcitesubitemcount=\count195

** mciteplus: Detected natbib.sty. Invoking hooks.
)) (/usr/share/texlive/texmf-dist/tex/latex/mhchem/mhchem.sty
Package: mhchem 2018/06/22 v4.08 for typesetting chemical formulae

(/usr/share/texlive/texmf-dist/tex/latex/l3kernel/expl3.sty
Package: expl3 2020-02-14 L3 programming layer (loader) 

(/usr/share/texlive/texmf-dist/tex/latex/l3backend/l3backend-pdfmode.def
File: l3backend-pdfmode.def 2020-02-03 L3 backend support: PDF mode
\l__kernel_color_stack_int=\count196
\l__pdf_internal_box=\box47
))
(/usr/share/texlive/texmf-dist/tex/latex/l3packages/l3keys2e/l3keys2e.sty
Package: l3keys2e 2020-02-14 LaTeX2e option processing using LaTeX3 keys
)
(/usr/share/texlive/texmf-dist/tex/latex/tools/calc.sty
Package: calc 2017/05/25 v4.3 Infix arithmetic (KKT,FJ)
\calc@Acount=\count197
\calc@Bcount=\count198
\calc@Adimen=\dimen154
\calc@Bdimen=\dimen155
\calc@Askip=\skip59
\calc@Bskip=\skip60
LaTeX Info: Redefining \setlength on input line 80.
LaTeX Info: Redefining \addtolength on input line 81.
\calc@Ccount=\count199
\calc@Cskip=\skip61
)
(/usr/share/texlive/texmf-dist/tex/latex/amsmath/amsmath.sty
Package: amsmath 2020/01/20 v2.17e AMS math features
\@mathmargin=\skip62

For additional information on amsmath, use the `?' option.
(/usr/share/texlive/texmf-dist/tex/latex/amsmath/amstext.sty
Package: amstext 2000/06/29 v2.01 AMS text

(/usr/share/texlive/texmf-dist/tex/latex/amsmath/amsgen.sty
File: amsgen.sty 1999/11/30 v2.0 generic functions
\@emptytoks=\toks26
\ex@=\dimen156
))
(/usr/share/texlive/texmf-dist/tex/latex/amsmath/amsbsy.sty
Package: amsbsy 1999/11/29 v1.2d Bold Symbols
\pmbraise@=\dimen157
)
(/usr/share/texlive/texmf-dist/tex/latex/amsmath/amsopn.sty
Package: amsopn 2016/03/08 v2.02 operator names
)
\inf@bad=\count266
LaTeX Info: Redefining \frac on input line 227.
\uproot@=\count267
\leftroot@=\count268
LaTeX Info: Redefining \overline on input line 389.
\classnum@=\count269
\DOTSCASE@=\count270
LaTeX Info: Redefining \ldots on input line 486.
LaTeX Info: Redefining \dots on input line 489.
LaTeX Info: Redefining \cdots on input line 610.
\Mathstrutbox@=\box48
\strutbox@=\box49
\big@size=\dimen158
LaTeX Font Info:    Redeclaring font encoding OML on input line 733.
LaTeX Font Info:    Redeclaring font encoding OMS on input line 734.
\macc@depth=\count271
\c@MaxMatrixCols=\count272
\dotsspace@=\muskip17
\c@parentequation=\count273
\dspbrk@lvl=\count274
\tag@help=\toks27
\row@=\count275
\column@=\count276
\maxfields@=\count277
\andhelp@=\toks28
\eqnshift@=\dimen159
\alignsep@=\dimen160
\tagshift@=\dimen161
\tagwidth@=\dimen162
\totwidth@=\dimen163
\lineht@=\dimen164
\@envbody=\toks29
\multlinegap=\skip63
\multlinetaggap=\skip64
\mathdisplay@stack=\toks30
LaTeX Info: Redefining \[ on input line 2859.
LaTeX Info: Redefining \] on input line 2860.
)
(/usr/share/texlive/texmf-dist/tex/latex/chemgreek/chemgreek.sty
(/usr/share/texlive/texmf-dist/tex/latex/l3packages/xparse/xparse.sty
Package: xparse 2020-02-14 L3 Experimental document command parser
\l__xparse_current_arg_int=\count278
\g__xparse_grabber_int=\count279
\l__xparse_m_args_int=\count280
\l__xparse_v_nesting_int=\count281
)
Package: chemgreek 2020/01/16 v1.1a interface for upright Greek letters for use
 in chemistry (CN)
\l__chemgreek_tmpa_int=\count282
\g__chemgreek_tmpa_int=\count283
)
\l__mhchem_ce_distanceFromLastComma_int=\count284
\__mhchem_arrow_extPgfLength_skip=\skip65
\mhchem@minispace@tmp=\skip66
\mhchem@minibackspace@tmp=\skip67
\mhchem@bondwidth=\skip68
\mhchem@bondheight=\skip69
\mhchem@smallbondwidth@tmpA=\skip70
\mhchem@smallbondwidth@tmpB=\skip71
\mhchem@smallbondwidth=\skip72
\mhchem@bondtmp@minussidebearingleft=\skip73
\mhchem@bondtmp@minussidebearingright=\skip74
\l__mhchem_option_version_int=\count285
\mhchem@option@minusmathsidebearingleft=\dimen165
\mhchem@option@minusmathsidebearingright=\dimen166
\mhchem@option@minustextsidebearingleft=\dimen167
\mhchem@option@minustextsidebearingright=\dimen168
)
(/usr/share/texlive/texmf-dist/tex/latex/base/textcomp.sty
Package: textcomp 2020/02/02 v2.0n Standard LaTeX package
)
(/usr/share/texlive/texmf-dist/tex/latex/hyperref/hyperref.sty
Package: hyperref 2020/01/14 v7.00d Hypertext links for LaTeX

(/usr/share/texlive/texmf-dist/tex/generic/ltxcmds/ltxcmds.sty
Package: ltxcmds 2019/12/15 v1.24 LaTeX kernel commands for general use (HO)
)
(/usr/share/texlive/texmf-dist/tex/latex/pdftexcmds/pdftexcmds.sty
Package: pdftexcmds 2019/11/24 v0.31 Utility functions of pdfTeX for LuaTeX (HO
)

(/usr/share/texlive/texmf-dist/tex/generic/infwarerr/infwarerr.sty
Package: infwarerr 2019/12/03 v1.5 Providing info/warning/error messages (HO)
)
Package pdftexcmds Info: \pdf@primitive is available.
Package pdftexcmds Info: \pdf@ifprimitive is available.
Package pdftexcmds Info: \pdfdraftmode found.
)
(/usr/share/texlive/texmf-dist/tex/generic/kvsetkeys/kvsetkeys.sty
Package: kvsetkeys 2019/12/15 v1.18 Key value parser (HO)
)
(/usr/share/texlive/texmf-dist/tex/generic/kvdefinekeys/kvdefinekeys.sty
Package: kvdefinekeys 2019-12-19 v1.6 Define keys (HO)
)
(/usr/share/texlive/texmf-dist/tex/generic/pdfescape/pdfescape.sty
Package: pdfescape 2019/12/09 v1.15 Implements pdfTeX's escape features (HO)
)
(/usr/share/texlive/texmf-dist/tex/latex/hycolor/hycolor.sty
Package: hycolor 2020-01-27 v1.10 Color options for hyperref/bookmark (HO)
)
(/usr/share/texlive/texmf-dist/tex/latex/letltxmacro/letltxmacro.sty
Package: letltxmacro 2019/12/03 v1.6 Let assignment for LaTeX macros (HO)
)
(/usr/share/texlive/texmf-dist/tex/latex/auxhook/auxhook.sty
Package: auxhook 2019-12-17 v1.6 Hooks for auxiliary files (HO)
)
(/usr/share/texlive/texmf-dist/tex/latex/kvoptions/kvoptions.sty
Package: kvoptions 2019/11/29 v3.13 Key value format for package options (HO)
)
\@linkdim=\dimen169
\Hy@linkcounter=\count286
\Hy@pagecounter=\count287

(/usr/share/texlive/texmf-dist/tex/latex/hyperref/pd1enc.def
File: pd1enc.def 2020/01/14 v7.00d Hyperref: PDFDocEncoding definition (HO)
Now handling font encoding PD1 ...
... no UTF-8 mapping file for font encoding PD1
)
(/usr/share/texlive/texmf-dist/tex/generic/intcalc/intcalc.sty
Package: intcalc 2019/12/15 v1.3 Expandable calculations with integers (HO)
)
(/usr/share/texlive/texmf-dist/tex/generic/etexcmds/etexcmds.sty
Package: etexcmds 2019/12/15 v1.7 Avoid name clashes with e-TeX commands (HO)
)
\Hy@SavedSpaceFactor=\count288
\pdfmajorversion=\count289
Package hyperref Info: Option `colorlinks' set `true' on input line 4421.
Package hyperref Info: Hyper figures OFF on input line 4547.
Package hyperref Info: Link nesting OFF on input line 4552.
Package hyperref Info: Hyper index ON on input line 4555.
Package hyperref Info: Plain pages OFF on input line 4562.
Package hyperref Info: Backreferencing OFF on input line 4567.
Package hyperref Info: Implicit mode ON; LaTeX internals redefined.
Package hyperref Info: Bookmarks ON on input line 4800.
\c@Hy@tempcnt=\count290
LaTeX Info: Redefining \url on input line 5159.
\XeTeXLinkMargin=\dimen170

(/usr/share/texlive/texmf-dist/tex/generic/bitset/bitset.sty
Package: bitset 2019/12/09 v1.3 Handle bit-vector datatype (HO)

(/usr/share/texlive/texmf-dist/tex/generic/bigintcalc/bigintcalc.sty
Package: bigintcalc 2019/12/15 v1.5 Expandable calculations on big integers (HO
)
))
\Fld@menulength=\count291
\Field@Width=\dimen171
\Fld@charsize=\dimen172
Package hyperref Info: Hyper figures OFF on input line 6430.
Package hyperref Info: Link nesting OFF on input line 6435.
Package hyperref Info: Hyper index ON on input line 6438.
Package hyperref Info: backreferencing OFF on input line 6445.
Package hyperref Info: Link coloring ON on input line 6448.
Package hyperref Info: Link coloring with OCG OFF on input line 6455.
Package hyperref Info: PDF/A mode OFF on input line 6460.
LaTeX Info: Redefining \ref on input line 6500.
LaTeX Info: Redefining \pageref on input line 6504.

(/usr/share/texlive/texmf-dist/tex/generic/atbegshi/atbegshi.sty
Package: atbegshi 2019/12/05 v1.19 At begin shipout hook (HO)
)
\Hy@abspage=\count292
\c@Item=\count293
\c@Hfootnote=\count294
)
Package hyperref Info: Driver (autodetected): hpdftex.

(/usr/share/texlive/texmf-dist/tex/latex/hyperref/hpdftex.def
File: hpdftex.def 2020/01/14 v7.00d Hyperref driver for pdfTeX

(/usr/share/texlive/texmf-dist/tex/latex/atveryend/atveryend.sty
Package: atveryend 2019-12-11 v1.11 Hooks at the very end of document (HO)
Package atveryend Info: \enddocument detected (standard20110627).
)
\Fld@listcount=\count295
\c@bookmark@seq@number=\count296

(/usr/share/texlive/texmf-dist/tex/latex/rerunfilecheck/rerunfilecheck.sty
Package: rerunfilecheck 2019/12/05 v1.9 Rerun checks for auxiliary files (HO)

(/usr/share/texlive/texmf-dist/tex/generic/uniquecounter/uniquecounter.sty
Package: uniquecounter 2019/12/15 v1.4 Provide unlimited unique counter (HO)
)
Package uniquecounter Info: New unique counter `rerunfilecheck' on input line 2
86.
)
\Hy@SectionHShift=\skip75
)
(/usr/share/texlive/texmf-dist/tex/latex/xcolor/xcolor.sty
Package: xcolor 2016/05/11 v2.12 LaTeX color extensions (UK)

(/usr/share/texlive/texmf-dist/tex/latex/graphics-cfg/color.cfg
File: color.cfg 2016/01/02 v1.6 sample color configuration
)
Package xcolor Info: Driver file: pdftex.def on input line 225.
Package xcolor Info: Model `cmy' substituted by `cmy0' on input line 1348.
Package xcolor Info: Model `hsb' substituted by `rgb' on input line 1352.
Package xcolor Info: Model `RGB' extended on input line 1364.
Package xcolor Info: Model `HTML' substituted by `rgb' on input line 1366.
Package xcolor Info: Model `Hsb' substituted by `hsb' on input line 1367.
Package xcolor Info: Model `tHsb' substituted by `hsb' on input line 1368.
Package xcolor Info: Model `HSB' substituted by `hsb' on input line 1369.
Package xcolor Info: Model `Gray' substituted by `gray' on input line 1370.
Package xcolor Info: Model `wave' substituted by `hsb' on input line 1371.
)
(/usr/share/texlive/texmf-dist/tex/generic/ulem/ulem.sty
\UL@box=\box50
\UL@hyphenbox=\box51
\UL@skip=\skip76
\UL@hook=\toks31
\UL@height=\dimen173
\UL@pe=\count297
\UL@pixel=\dimen174
\ULC@box=\box52
Package: ulem 2019/11/18
\ULdepth=\dimen175
)
(/usr/share/texlive/texmf-dist/tex/latex/siunitx/siunitx.sty
Package: siunitx 2020/01/15 v2.7u A comprehensive (SI) units package

(/usr/share/texlive/texmf-dist/tex/latex/tools/array.sty
Package: array 2019/08/31 v2.4l Tabular extension package (FMi)
\col@sep=\dimen176
\ar@mcellbox=\box53
\extrarowheight=\dimen177
\NC@list=\toks32
\extratabsurround=\skip77
\backup@length=\skip78
\ar@cellbox=\box54
)
\l__siunitx_tmp_box=\box55
\l__siunitx_tmp_dim=\dimen178
\l__siunitx_tmp_int=\count298
\l__siunitx_number_mantissa_length_int=\count299
\l__siunitx_number_uncert_length_int=\count300
\l__siunitx_round_int=\count301
\l__siunitx_process_decimal_int=\count302
\l__siunitx_process_uncertainty_int=\count303
\l__siunitx_process_fixed_int=\count304
\l__siunitx_process_integer_min_int=\count305
\l__siunitx_process_precision_int=\count306
\l__siunitx_group_min_int=\count307
\l__siunitx_angle_marker_box=\box56
\l__siunitx_angle_unit_box=\box57
\l__siunitx_angle_marker_dim=\dimen179
\l__siunitx_angle_unit_dim=\dimen180
\l__siunitx_unit_int=\count308
\l__siunitx_unit_denominator_int=\count309
\l__siunitx_unit_numerator_int=\count310
\l__siunitx_unit_prefix_int=\count311
\l__siunitx_unit_prefix_base_int=\count312
\l__siunitx_unit_prefix_gram_int=\count313
\l__siunitx_number_product_int=\count314
\c__siunitx_one_fill_skip=\skip79
\l__siunitx_table_unit_align_skip=\skip80
\l__siunitx_table_exponent_dim=\dimen181
\l__siunitx_table_integer_dim=\dimen182
\l__siunitx_table_mantissa_dim=\dimen183
\l__siunitx_table_marker_dim=\dimen184
\l__siunitx_table_result_dim=\dimen185
\l__siunitx_table_uncert_dim=\dimen186
\l__siunitx_table_fill_pre_dim=\dimen187
\l__siunitx_table_fill_post_dim=\dimen188
\l__siunitx_table_fill_mid_dim=\dimen189
\l__siunitx_table_pre_box=\box58
\l__siunitx_table_post_box=\box59
\l__siunitx_table_mantissa_box=\box60
\l__siunitx_table_result_box=\box61
\l__siunitx_table_number_align_skip=\skip81
\l__siunitx_table_text_align_skip=\skip82

(/usr/share/texlive/texmf-dist/tex/latex/translator/translator.sty
Package: translator 2019-05-31 v1.12a Easy translation of strings in LaTeX
))
(/usr/share/texlive/texmf-dist/tex/latex/placeins/placeins.sty
Package: placeins 2005/04/18  v 2.2
)
(/usr/share/texlive/texmf-dist/tex/latex/standalone/standalone.sty
Package: standalone 2018/03/26 v1.3a Package to include TeX sub-files with prea
mbles

(/usr/share/texlive/texmf-dist/tex/latex/tools/shellesc.sty
Package: shellesc 2019/11/08 v1.0c unified shell escape interface for LaTeX
Package shellesc Info: Restricted shell escape enabled on input line 77.
)
(/usr/share/texlive/texmf-dist/tex/latex/currfile/currfile.sty
Package: currfile 2015/04/23 v0.7c Provides the file path elements of the curre
nt input file

(/usr/share/texlive/texmf-dist/tex/latex/filehook/filehook.sty
Package: filehook 2020/02/03 v0.7 Hooks for input files
)
\c@currfiledepth=\count315
)
(/usr/share/texlive/texmf-dist/tex/latex/gincltex/gincltex.sty
(/usr/share/texlive/texmf-dist/tex/latex/svn-prov/svn-prov.sty
Package: svn-prov 2010/04/24 v3.1862 Package Date/Version from SVN Keywords
)
Package: gincltex 2011/09/04 v0.3 Include external LaTeX files like graphics

(/usr/share/texlive/texmf-dist/tex/latex/adjustbox/adjustbox.sty
Package: adjustbox 2019/01/04 v1.2 Adjusting TeX boxes (trim, clip, ...)

(/usr/share/texlive/texmf-dist/tex/latex/adjustbox/adjcalc.sty
Package: adjcalc 2012/05/16 v1.1 Provides advanced setlength with multiple back
-ends (calc, etex, pgfmath)
)
(/usr/share/texlive/texmf-dist/tex/latex/adjustbox/trimclip.sty
Package: trimclip 2018/04/08 v1.1 Trim and clip general TeX material

(/usr/share/texlive/texmf-dist/tex/latex/collectbox/collectbox.sty
Package: collectbox 2012/05/17 v0.4b Collect macro arguments as boxes
\collectedbox=\box62
)
\tc@llx=\dimen190
\tc@lly=\dimen191
\tc@urx=\dimen192
\tc@ury=\dimen193
Package trimclip Info: Using driver 'tc-pdftex.def'.

(/usr/share/texlive/texmf-dist/tex/latex/adjustbox/tc-pdftex.def
File: tc-pdftex.def 2019/01/04 v2.2 Clipping driver for pdftex
))
\adjbox@Width=\dimen194
\adjbox@Height=\dimen195
\adjbox@Depth=\dimen196
\adjbox@Totalheight=\dimen197
\adjbox@pwidth=\dimen198
\adjbox@pheight=\dimen199
\adjbox@pdepth=\dimen256
\adjbox@ptotalheight=\dimen257

(/usr/share/texlive/texmf-dist/tex/latex/ifoddpage/ifoddpage.sty
Package: ifoddpage 2016/04/23 v1.1 Conditionals for odd/even page detection
\c@checkoddpage=\count316
)
(/usr/share/texlive/texmf-dist/tex/latex/varwidth/varwidth.sty
Package: varwidth 2009/03/30 ver 0.92;  Variable-width minipages
\@vwid@box=\box63
\sift@deathcycles=\count317
\@vwid@loff=\dimen258
\@vwid@roff=\dimen259
))
\gincltex@box=\box64
)
(/usr/share/texlive/texmf-dist/tex/latex/filemod/filemod-expmin.sty
Package: filemod-expmin 2011/09/19 v1.2 Get and compare file modification times
 (expandable; minimal)
))
(/usr/share/texlive/texmf-dist/tex/latex/tools/dcolumn.sty
Package: dcolumn 2014/10/28 v1.06 decimal alignment package (DPC)
)
(/usr/share/texlive/texmf-dist/tex/latex/tools/bm.sty
Package: bm 2019/07/24 v1.2d Bold Symbol Support (DPC/FMi)
\symboldoperators=\mathgroup4
\symboldletters=\mathgroup5
\symboldsymbols=\mathgroup6
LaTeX Font Info:    Redeclaring math alphabet \mathbf on input line 141.
LaTeX Info: Redefining \bm on input line 209.
)
(/usr/share/texlive/texmf-dist/tex/latex/mathtools/mathtools.sty
Package: mathtools 2020/01/17 v1.23 mathematical typesetting tools

(/usr/share/texlive/texmf-dist/tex/latex/mathtools/mhsetup.sty
Package: mhsetup 2017/03/31 v1.3 programming setup (MH)
)
LaTeX Info: Thecontrolsequence`\('isalreadyrobust on input line 129.
LaTeX Info: Thecontrolsequence`\)'isalreadyrobust on input line 129.
LaTeX Info: Thecontrolsequence`\['isalreadyrobust on input line 129.
LaTeX Info: Thecontrolsequence`\]'isalreadyrobust on input line 129.
\g_MT_multlinerow_int=\count318
\l_MT_multwidth_dim=\dimen260
\origjot=\skip83
\l_MT_shortvdotswithinadjustabove_dim=\dimen261
\l_MT_shortvdotswithinadjustbelow_dim=\dimen262
\l_MT_above_intertext_sep=\dimen263
\l_MT_below_intertext_sep=\dimen264
\l_MT_above_shortintertext_sep=\dimen265
\l_MT_below_shortintertext_sep=\dimen266
)
(/usr/share/texlive/texmf-dist/tex/latex/microtype/microtype.sty
Package: microtype 2019/11/18 v2.7d Micro-typographical refinements (RS)
\MT@toks=\toks33
\MT@count=\count319
LaTeX Info: Redefining \textls on input line 790.
\MT@outer@kern=\dimen267
LaTeX Info: Redefining \textmicrotypecontext on input line 1354.
\MT@listname@count=\count320

(/usr/share/texlive/texmf-dist/tex/latex/microtype/microtype-pdftex.def
File: microtype-pdftex.def 2019/11/18 v2.7d Definitions specific to pdftex (RS)

LaTeX Info: Redefining \lsstyle on input line 914.
LaTeX Info: Redefining \lslig on input line 914.
\MT@outer@space=\skip84
)
Package microtype Info: Loading configuration file microtype.cfg.

(/usr/share/texlive/texmf-dist/tex/latex/microtype/microtype.cfg
File: microtype.cfg 2019/11/18 v2.7d microtype main configuration file (RS)
))
(/usr/share/texlive/texmf-dist/tex/latex/etoolbox/etoolbox.sty
Package: etoolbox 2019/09/21 v2.5h e-TeX tools for LaTeX (JAW)
\etb@tempcnta=\count321
)
(/usr/share/texlive/texmf-dist/tex/latex/amsfonts/amssymb.sty
Package: amssymb 2013/01/14 v3.01 AMS font symbols

(/usr/share/texlive/texmf-dist/tex/latex/amsfonts/amsfonts.sty
Package: amsfonts 2013/01/14 v3.01 Basic AMSFonts support
\symAMSa=\mathgroup7
\symAMSb=\mathgroup8
LaTeX Font Info:    Redeclaring math symbol \hbar on input line 98.
LaTeX Font Info:    Overwriting math alphabet `\mathfrak' in version `bold'
(Font)                  U/euf/m/n --> U/euf/b/n on input line 106.
))
(/usr/share/texlive/texmf-dist/tex/latex/jknapltx/mathrsfs.sty
Package: mathrsfs 1996/01/01 Math RSFS package v1.0 (jk)
\symrsfs=\mathgroup9
)
(/usr/share/texlive/texmf-dist/tex/latex/accents/accents.sty
Package: accents 2006/05/12 v1.4 Math Accent Tools
\cc@skew=\dimen268
\cc@wd=\dimen269
\cc@code=\count322
\cc@group=\count323
\cc@skewchar=\count324
)
(/usr/share/texlive/texmf-dist/tex/latex/makecell/makecell.sty
Package: makecell 2009/08/03 V0.1e Managing of Tab Column Heads and Cells
\rotheadsize=\dimen270
\c@nlinenum=\count325
\TeXr@lab=\toks34
)
(./acsSupportingInformationfinal.aux)
\openout1 = `acsSupportingInformationfinal.aux'.

LaTeX Font Info:    Checking defaults for OML/cmm/m/it on input line 58.
LaTeX Font Info:    ... okay on input line 58.
LaTeX Font Info:    Checking defaults for OMS/cmsy/m/n on input line 58.
LaTeX Font Info:    ... okay on input line 58.
LaTeX Font Info:    Checking defaults for OT1/cmr/m/n on input line 58.
LaTeX Font Info:    ... okay on input line 58.
LaTeX Font Info:    Checking defaults for T1/cmr/m/n on input line 58.
LaTeX Font Info:    ... okay on input line 58.
LaTeX Font Info:    Checking defaults for TS1/cmr/m/n on input line 58.
LaTeX Font Info:    ... okay on input line 58.
LaTeX Font Info:    Checking defaults for OMX/cmex/m/n on input line 58.
LaTeX Font Info:    ... okay on input line 58.
LaTeX Font Info:    Checking defaults for U/cmr/m/n on input line 58.
LaTeX Font Info:    ... okay on input line 58.
LaTeX Font Info:    Checking defaults for PD1/pdf/m/n on input line 58.
LaTeX Font Info:    ... okay on input line 58.
\openout3 = `acs-acsSupportingInformationfinal.bib'.


*geometry* driver: auto-detecting
*geometry* detected driver: pdftex
*geometry* verbose mode - [ preamble ] result:
* driver: pdftex
* paper: <default>
* layout: <same size as paper>
* layoutoffset:(h,v)=(0.0pt,0.0pt)
* modes: 
* h-part:(L,W,R)=(72.2698pt, 469.75539pt, 72.2698pt)
* v-part:(T,H,B)=(72.2698pt, 650.43037pt, 72.2698pt)
* \paperwidth=614.295pt
* \paperheight=794.96999pt
* \textwidth=469.75539pt
* \textheight=650.43037pt
* \oddsidemargin=-0.00018pt
* \evensidemargin=-0.00018pt
* \topmargin=-37.00018pt
* \headheight=12.0pt
* \headsep=25.0pt
* \topskip=12.0pt
* \footskip=30.0pt
* \marginparwidth=44.0pt
* \marginparsep=10.0pt
* \columnsep=10.0pt
* \skip\footins=10.8pt plus 4.0pt minus 2.0pt
* \hoffset=0.0pt
* \voffset=0.0pt
* \mag=1000
* \@twocolumnfalse
* \@twosidefalse
* \@mparswitchfalse
* \@reversemarginfalse
* (1in=72.27pt=25.4mm, 1cm=28.453pt)

Package caption Info: Begin \AtBeginDocument code.
Package caption Info: float package is loaded.
Package caption Info: hyperref package is loaded.
Package caption Info: End \AtBeginDocument code.
(/usr/share/texlive/texmf-dist/tex/context/base/mkii/supp-pdf.mkii
[Loading MPS to PDF converter (version 2006.09.02).]
\scratchcounter=\count326
\scratchdimen=\dimen271
\scratchbox=\box65
\nofMPsegments=\count327
\nofMParguments=\count328
\everyMPshowfont=\toks35
\MPscratchCnt=\count329
\MPscratchDim=\dimen272
\MPnumerator=\count330
\makeMPintoPDFobject=\count331
\everyMPtoPDFconversion=\toks36
) (/usr/share/texlive/texmf-dist/tex/latex/epstopdf-pkg/epstopdf-base.sty
Package: epstopdf-base 2020-01-24 v2.11 Base part for package epstopdf
Package epstopdf-base Info: Redefining graphics rule for `.eps' on input line 4
85.

(/usr/share/texlive/texmf-dist/tex/latex/latexconfig/epstopdf-sys.cfg
File: epstopdf-sys.cfg 2010/07/13 v1.3 Configuration of (r)epstopdf for TeX Liv
e
))

Package chemgreek Info: Activating mapping `default' on line 58.

\AtBeginShipoutBox=\box66
Package hyperref Info: Link coloring ON on input line 58.

(/usr/share/texlive/texmf-dist/tex/latex/hyperref/nameref.sty
Package: nameref 2019/09/16 v2.46 Cross-referencing by name of section

(/usr/share/texlive/texmf-dist/tex/latex/refcount/refcount.sty
Package: refcount 2019/12/15 v3.6 Data extraction from label references (HO)
)
(/usr/share/texlive/texmf-dist/tex/generic/gettitlestring/gettitlestring.sty
Package: gettitlestring 2019/12/15 v1.6 Cleanup title references (HO)
)
\c@section@level=\count332
)
LaTeX Info: Redefining \ref on input line 58.
LaTeX Info: Redefining \pageref on input line 58.
LaTeX Info: Redefining \nameref on input line 58.

(./acsSupportingInformationfinal.out) (./acsSupportingInformationfinal.out)
\@outlinefile=\write4
\openout4 = `acsSupportingInformationfinal.out'.


(/usr/share/texlive/texmf-dist/tex/latex/translator/translator-basic-dictionary
-English.dict
Dictionary: translator-basic-dictionary, Language: English 
)
(/usr/share/texlive/texmf-dist/tex/latex/siunitx/siunitx-abbreviations.cfg
File: siunitx-abbreviations.cfg 2017/11/26 v2.7k siunitx: Abbreviated units
)
LaTeX Info: Redefining \microtypecontext on input line 58.
Package microtype Info: Generating PDF output.
Package microtype Info: Character protrusion enabled (level 2).
Package microtype Info: Using default protrusion set `alltext'.
Package microtype Info: Automatic font expansion enabled (level 2),
(microtype)             stretch: 20, shrink: 20, step: 1, non-selected.
Package microtype Info: Using default expansion set `basictext'.
LaTeX Info: Redefining \showhyphens on input line 58.
Package microtype Info: No adjustment of tracking.
Package microtype Info: No adjustment of interword spacing.
Package microtype Info: No adjustment of character kerning.

(/usr/share/texlive/texmf-dist/tex/latex/microtype/mt-cmr.cfg
File: mt-cmr.cfg 2013/05/19 v2.2 microtype config. file: Computer Modern Roman 
(RS)
)
Package microtype Info: Loading generic protrusion settings for font family
(microtype)             `cmss' (encoding: OT1).
(microtype)             For optimal results, create family-specific settings.
(microtype)             See the microtype manual for details.
LaTeX Font Info:    Trying to load font information for U+msa on input line 58.


(/usr/share/texlive/texmf-dist/tex/latex/amsfonts/umsa.fd
File: umsa.fd 2013/01/14 v3.01 AMS symbols A
)
(/usr/share/texlive/texmf-dist/tex/latex/microtype/mt-msa.cfg
File: mt-msa.cfg 2006/02/04 v1.1 microtype config. file: AMS symbols (a) (RS)
)
LaTeX Font Info:    Trying to load font information for U+msb on input line 58.


(/usr/share/texlive/texmf-dist/tex/latex/amsfonts/umsb.fd
File: umsb.fd 2013/01/14 v3.01 AMS symbols B
)
(/usr/share/texlive/texmf-dist/tex/latex/microtype/mt-msb.cfg
File: mt-msb.cfg 2005/06/01 v1.0 microtype config. file: AMS symbols (b) (RS)
)
LaTeX Font Info:    Trying to load font information for U+rsfs on input line 58
.

(/usr/share/texlive/texmf-dist/tex/latex/jknapltx/ursfs.fd
File: ursfs.fd 1998/03/24 rsfs font definition file (jk)
)
Package microtype Info: Loading generic protrusion settings for font family
(microtype)             `cmtt' (encoding: OT1).
(microtype)             For optimal results, create family-specific settings.
(microtype)             See the microtype manual for details.
 [1

{/var/lib/texmf/fonts/map/pdftex/updmap/pdftex.map}]
<figS1.pdf, id=17, 311.51982pt x 239.86932pt>
File: figS1.pdf Graphic file (type pdf)
<use figS1.pdf>
Package pdftex.def Info: figS1.pdf  used on input line 65.
(pdftex.def)             Requested size: 422.77698pt x 325.55547pt.
<figS2.pdf, id=36, 361.81924pt x 214.31885pt>
File: figS2.pdf Graphic file (type pdf)
<use figS2.pdf>
Package pdftex.def Info: figS2.pdf  used on input line 71.
(pdftex.def)             Requested size: 422.77698pt x 250.42827pt.


LaTeX Warning: `!h' float specifier changed to `!ht'.

[2 <./figS1.pdf>]
<figS3.jpg, id=81, 581.0508pt x 466.57512pt>
File: figS3.jpg Graphic file (type jpg)
<use figS3.jpg>
Package pdftex.def Info: figS3.jpg  used on input line 81.
(pdftex.def)             Requested size: 422.77698pt x 339.4935pt.


LaTeX Warning: `!h' float specifier changed to `!ht'.

<figS4.jpg, id=82, 472.21217pt x 200.04337pt>
File: figS4.jpg Graphic file (type jpg)
<use figS4.jpg>
Package pdftex.def Info: figS4.jpg  used on input line 87.
(pdftex.def)             Requested size: 422.77698pt x 179.10942pt.

LaTeX Warning: `!h' float specifier changed to `!ht'.

<figS5.jpg, id=83, 399.50856pt x 219.55626pt>
File: figS5.jpg Graphic file (type jpg)
<use figS5.jpg>
Package pdftex.def Info: figS5.jpg  used on input line 93.
(pdftex.def)             Requested size: 422.77698pt x 232.34659pt.
[3 <./figS2.pdf>] [4 <./figS3.jpg>] [5 <./figS4.jpg> <./figS5.jpg>]
<figS6.pdf, id=113, 431.45885pt x 263.85843pt>
File: figS6.pdf Graphic file (type pdf)
<use figS6.pdf>
Package pdftex.def Info: figS6.pdf  used on input line 101.
(pdftex.def)             Requested size: 375.80574pt x 229.83276pt.
 [6

 <./figS6.pdf>] [7] (./acsSupportingInformationfinal.bbl [8] [9])
Package atveryend Info: Empty hook `BeforeClearDocument' on input line 145.
 [10]
Package atveryend Info: Empty hook `AfterLastShipout' on input line 145.

(./acsSupportingInformationfinal.aux)
Package atveryend Info: Executing hook `AtVeryEndDocument' on input line 145.
Package atveryend Info: Executing hook `AtEndAfterFileList' on input line 145.
Package rerunfilecheck Info: File `acsSupportingInformationfinal.out' has not c
hanged.
(rerunfilecheck)             Checksum: D41D8CD98F00B204E9800998ECF8427E;0.
Package atveryend Info: Empty hook `AtVeryVeryEnd' on input line 145.
 ) 
Here is how much of TeX's memory you used:
 17583 strings out of 481239
 316679 string characters out of 5920377
 646955 words of memory out of 5000000
 32374 multiletter control sequences out of 15000+600000
 554406 words of font info for 139 fonts, out of 8000000 for 9000
 1141 hyphenation exceptions out of 8191
 63i,17n,100p,1770b,951s stack positions out of 5000i,500n,10000p,200000b,80000s
{/usr/share/texmf/fonts/enc/dvips/cm-super/cm-super-ts1.enc}</usr/share/texli
ve/texmf-dist/fonts/type1/public/amsfonts/cm/cmbx12.pfb></usr/share/texlive/tex
mf-dist/fonts/type1/public/amsfonts/cm/cmbx8.pfb></usr/share/texlive/texmf-dist
/fonts/type1/public/amsfonts/cm/cmex10.pfb></usr/share/texlive/texmf-dist/fonts
/type1/public/amsfonts/cm/cmmi12.pfb></usr/share/texlive/texmf-dist/fonts/type1
/public/amsfonts/cm/cmmi6.pfb></usr/share/texlive/texmf-dist/fonts/type1/public
/amsfonts/cm/cmmi8.pfb></usr/share/texlive/texmf-dist/fonts/type1/public/amsfon
ts/cm/cmr12.pfb></usr/share/texlive/texmf-dist/fonts/type1/public/amsfonts/cm/c
mr6.pfb></usr/share/texlive/texmf-dist/fonts/type1/public/amsfonts/cm/cmr8.pfb>
</usr/share/texlive/texmf-dist/fonts/type1/public/amsfonts/cm/cmss10.pfb></usr/
share/texlive/texmf-dist/fonts/type1/public/amsfonts/cm/cmss12.pfb></usr/share/
texlive/texmf-dist/fonts/type1/public/amsfonts/cm/cmssbx10.pfb></usr/share/texl
ive/texmf-dist/fonts/type1/public/amsfonts/cm/cmsy10.pfb></usr/share/texlive/te
xmf-dist/fonts/type1/public/amsfonts/cm/cmsy8.pfb></usr/share/texlive/texmf-dis
t/fonts/type1/public/amsfonts/cm/cmti12.pfb></usr/share/texlive/texmf-dist/font
s/type1/public/amsfonts/cm/cmtt12.pfb></usr/share/texmf/fonts/type1/public/tex-
gyre/qtmr.pfb></usr/share/texmf/fonts/type1/public/cm-super/sfrm1200.pfb>
Output written on acsSupportingInformationfinal.pdf (10 pages, 1491034 bytes).
PDF statistics:
 260 PDF objects out of 1000 (max. 8388607)
 195 compressed objects within 2 object streams
 47 named destinations out of 1000 (max. 500000)
 25631 words of extra memory for PDF output out of 29859 (max. 10000000)
