# Supplementary material for: Photoacoustic Spectroscopy Using a Quantum Cascade Laser for Analysis of Ammonia in Water Solutions
Source: ACS Omega. 2024 Apr 17;9(17):19127–35. doi: 10.1021/acsomega.3c10175 (PMC11064027; doi:10.1021/acsomega.3c10175)
Supplement: Supplementary file 2 — ao3c10175_si_002.zip [file ao3c10175_si_002.zip › biblio.bib]

@article{vaittinen2014adsorption,
  title={Adsorption of ammonia on treated stainless steel and polymer surfaces},
  author={Vaittinen, O and Mets{\"a}l{\"a}, M and Persijn, S and Vainio, Markku and Halonen, L},
  journal={Applied Physics B},
  volume={115},
  pages={185--196},
  year={2014},
  publisher={Springer}
}
@article{oriaku2017analytical,
  title={Analytical solutions for semiconductor luminescence including Coulomb correlations with applications to dilute bismides},
  author={Oriaku, CI and Pereira, MF},
  journal={JOSA B},
  volume={34},
  number={2},
  pages={321--328},
  year={2017},
  publisher={Optica Publishing Group}
}
@article{capareda2005recovery,
  title={The Recovery of Ammonia and Hydrogen Sulflde from Ground-Level Area Sources Using Dynamic Isolation Flux Chambers: Bench-Scale Studies},
  author={Capareda, Sergio C and Boriack, Cale N and Mukhtar, Saqib and Mutlu, Atilla and Shaw, Bryan W and Lacey, Ronald E and Parnell Jr, Calvin B},
  journal={Journal of the Air \& Waste Management Association},
  volume={55},
  number={7},
  pages={999--1006},
  year={2005},
  publisher={Taylor \& Francis}
}
@article{roscioli2016new,
  title={New approaches to measuring sticky molecules: improvement of instrumental response times using active passivation},
  author={Roscioli, JR and Zahniser, MS and Nelson, DD and Herndon, SC and Kolb, CE},
  journal={The Journal of Physical Chemistry A},
  volume={120},
  number={9},
  pages={1347--1357},
  year={2016},
  publisher={ACS Publications}
}
@article{werle2011accuracy,
  title={Accuracy and precision of laser spectrometers for trace gas sensing in the presence of optical fringes and atmospheric turbulence},
  author={Werle, Peter},
  journal={Applied Physics B},
  volume={102},
  pages={313--329},
  year={2011},
  publisher={Springer}
}
@article{pan2023biodegradable,
  title={Biodegradable cotton fiber-based piezoresistive textiles for wearable biomonitoring},
  author={Pan, Hong and Chen, Guorui and Chen, Yanmeng and Di Carlo, Aiden and Mayer, Mylan Anh and Shen, Sophia and Chen, Chunxu and Li, Weixiong and Subramaniam, Suriyen and Huang, Haichao},
  journal={Biosensors and Bioelectronics},
  volume={222},
  pages={114999},
  year={2023},
  publisher={Elsevier}
}

@article{zhang2023zinc,
  title={Zinc oxide nanorods for light-activated gas sensing and photocatalytic applications},
  author={Zhang, Qiuping and Xie, Guangzhong and Duan, Manyi and Liu, Yutong and Cai, Yulin and Xu, Ming and Zhao, Kang and Tai, Huiling and Jiang, Yadong and Su, Yuanjie},
  journal={ACS Applied Nano Materials},
  volume={6},
  number={19},
  pages={17445--17456},
  year={2023},
  publisher={ACS Publications}
}

@article{su2023maxwell,
  title={Maxwell displacement current induced wireless self-powered gas sensor array},
  author={Su, Yuanjie and Chen, Shuo and Liu, Bohao and Lu, Haijun and Luo, Xiaolan and Chen, Chunxu and Li, Weixiong and Long, Yin and Tai, Huiling and Xie, Guangzhong},
  journal={Materials Today Physics},
  volume={30},
  pages={100951},
  year={2023},
  publisher={Elsevier}
}

@article{chen2023integrated,
  title={Integrated core-shell structured smart textiles for active NO2 concentration and pressure monitoring},
  author={Chen, Chunxu and Xie, Guangzhong and Dai, Jing and Li, Weixiong and Cai, Yulin and Li, Jing and Zhang, Qiuping and Tai, Huiling and Jiang, Yadong and Su, Yuanjie},
  journal={Nano Energy},
  volume={116},
  pages={108788},
  year={2023},
  publisher={Elsevier}
}


@article{waclawek2016compact,
  title={Compact quantum cascade laser based quartz-enhanced photoacoustic spectroscopy sensor system for detection of carbon disulfide},
  author={Waclawek, Johannes P and Moser, Harald and Lendl, Bernhard},
  journal={Optics express},
  volume={24},
  number={6},
  pages={6559--6571},
  year={2016},
  publisher={Optica Publishing Group}
}
@article{li2011recent,
  title={Recent progress on infrared photoacoustic spectroscopy techniques},
  author={Li, Jingsong and Chen, Weidong and Yu, Benli},
  journal={Applied Spectroscopy Reviews},
  volume={46},
  number={6},
  pages={440--471},
  year={2011},
  publisher={Taylor \& Francis}
}
@article{niu2013temperature,
  title={Temperature-dependent photoacoustic spectroscopy with a T shaped photoacoustic cell at low temperature},
  author={Niu, Mingsheng and Liu, Qiang and Liu, Kun and Yuan, Yiqian and Gao, Xiaoming},
  journal={Optics Communications},
  volume={287},
  pages={180--186},
  year={2013},
  publisher={Elsevier}
}
@article{bednyakova2023enhancing,
  title={Enhancing long-term stability of photoacoustic gas sensor using an extremum-seeking control algorithm},
  author={Bednyakova, Anastasia and Erushin, Evgenii and Miroshnichenko, Ilya and Kostyukova, Nadezhda and Boyko, Andrey and Redyuk, Alexey},
  journal={Infrared Physics \& Technology},
  volume={133},
  pages={104821},
  year={2023},
  publisher={Elsevier}
}
@article{huszar2008ammonia,
  title={Ammonia monitoring at ppb level using photoacoustic spectroscopy for environmental application},
  author={Husz{\'a}r, Helga and Pog{\'a}ny, Andrea and Boz{\'o}ki, Zolt{\'a}n and Moh{\'a}csi, {\'A}rp{\'a}d and Horv{\'a}th, L{\'a}szl{\'o} and Szab{\'o}, G{\'a}bor},
  journal={Sensors and Actuators B: Chemical},
  volume={134},
  number={2},
  pages={1027--1033},
  year={2008},
  publisher={Elsevier}
}
@article{wang2024miniature,
  title={Miniature mid-infrared photoacoustic gas sensor for detecting dissolved carbon dioxide in seawater},
  author={Wang, Zhengzhi and Zhang, Yajie and Huang, Xijie and Wang, Heng and Zhao, Jikuan and Li, Chenxi and Zhu, Ming and Chen, Ke},
  journal={Sensors and Actuators B: Chemical},
  volume={405},
  pages={135370},
  year={2024},
  publisher={Elsevier}
}

@article{lakshmi2023recent,
  title={Recent advances in fluorescence chemosensors for ammonia sensing in the solution and vapor phases},
  author={Lakshmi, Pandi Raja and Mohan, Binduja and Kang, Preeti and Nanjan, Pandurangan and Shanmugaraju, Sankarasekaran},
  journal={Chemical Communications},
  volume={59},
  number={13},
  pages={1728--1743},
  year={2023},
  publisher={Royal Society of Chemistry}
}
@article{elsherif2022optical,
  title={Optical Properties of New Material X},
  author={Elsherif, M. and Salih, A. E. and Mu{\~n}oz, M. G. and Alam, F. and AlQattan, B. and Antonysamy, D. S. and Zaki, M. F. and Yetisen, A. K. and Park, S. and Wilkinson, T. D.},
  journal={Journal of Optics},
  volume={25},
  pages={100--115},
  year={2022},
  publisher={Springer}
}

@article{narasimman2020clad,
  title={Clad-modified fiber optic ammonia sensor based on Cu functionalized ZnO nanoflakes},
  author={Narasimman, S and Balakrishnan, L and Alex, ZC},
  journal={Sensors and Actuators A: Physical},
  volume={316},
  pages={112374},
  year={2020},
  publisher={Elsevier}
}
@article{cogan2014development,
  title={The development of an autonomous sensing platform for the monitoring of ammonia in water using a simplified Berthelot method},
  author={Cogan, Deirdre and Cleary, John and Fay, Cormac and Rickard, Aoife and Jankowski, Kamil and Phelan, Thomas and Bowkett, Mark and Diamond, Dermot},
  journal={Analytical Methods},
  volume={6},
  number={19},
  pages={7606--7614},
  year={2014},
  publisher={Royal Society of Chemistry}
}
@article{zhan2022highly,
  title={A highly sensitive fluorescent sensor for ammonia detection based on aggregation-induced emission luminogen-doped liquid crystals},
  author={Zhan, Xiyun and Liu, Yanjun and Wang, Fei and Zhao, Dongyu and Yang, Kun-Lin and Luo, Dan},
  journal={Soft Matter},
  volume={18},
  number={39},
  pages={7662--7669},
  year={2022},
  publisher={Royal Society of Chemistry}
}
@inproceedings{more2006levenberg,
  title={The Levenberg-Marquardt algorithm: implementation and theory},
  author={Mor{\'e}, Jorge J},
  booktitle={Numerical analysis: proceedings of the biennial Conference held at Dundee, June 28--July 1, 1977},
  pages={105--116},
  year={2006},
  organization={Springer}
}
@article{apostolakis2019controlling,
  title={Controlling the harmonic conversion efficiency in semiconductor superlattices by interface roughness design},
  author={Apostolakis, Apostolos and Pereira, Mauro F},
  journal={AIP Advances},
  volume={9},
  number={1},
  year={2019},
  publisher={AIP Publishing}
}
@article{xia2019sensitive,
  title={Sensitive acetone detection with a mid-IR interband cascade laser and wavelength modulation spectroscopy},
  author={Xia, Jinbao and Zhu, Feng and Kolomenskii, Alexandre A and Bounds, James and Zhang, Sasa and Amani, Mahmood and Fernyhough, Liam J and Schuessler, Hans A},
  journal={OSA Continuum},
  volume={2},
  number={3},
  pages={640--654},
  year={2019},
  publisher={Optica Publishing Group}
}
@article{wang2023standoff,
  title={Standoff sub-ppb level measurement of atmospheric ammonia with calibration-free wavelength modulation spectroscopy},
  author={Wang, Ruifeng and Peng, Jie and Chen, Jiajin and Ti, Chaopu and Wang, Guishi and Liu, Kun and Gao, Xiaoming},
  journal={Spectrochimica Acta Part A: Molecular and Biomolecular Spectroscopy},
  volume={286},
  pages={121929},
  year={2023},
  publisher={Elsevier}
}

@article{miller2013open,
  title={Open-path, quantum cascade laser-based sensor for high resolution atmospheric ammonia measurements.},
  author={Miller, DJ and Sun, K and Tao, L and Khan, MA and Zondlo, MA},
  journal={Atmospheric Measurement Techniques Discussions},
  volume={6},
  number={4},
  year={2013}
}

@article{silver1991diode,
  title={Diode laser measurements of trace concentrations of ammonia in an entrained-flow coal reactor},
  author={Silver, Joel A and Bomse, David S and Stanton, Alan C},
  journal={Applied optics},
  volume={30},
  number={12},
  pages={1505--1511},
  year={1991},
  publisher={Optica Publishing Group}
}
@article{milton2006ammonia,
  title={Ammonia detection by using quantum-cascade laser photoacoustic spectroscopy},
  author={Milton Filho, B and da Silva, Marcelo G and Sthel, Marcelo S and Schramm, Delson U and Vargas, Helion and Mikl{\'o}s, Andras and Hess, Peter},
  journal={Applied optics},
  volume={45},
  number={20},
  pages={4966--4971},
  year={2006},
  publisher={Optica Publishing Group}
}
@article{mivcica2018high,
  title={High-resolution THz gain measurements in optically pumped ammonia},
  author={Mi{\v{c}}ica, Martin and Eliet, Sophie and Vanwolleghem, Mathias and Motiyenko, Roman and Pienkina, Anastasia and Margul{\`e}s, Laurent and Postava, Kamil and Pi{\v{s}}tora, Jarom{\'\i}r and Lampin, Jean-Fran{\c{c}}ois},
  journal={Optics express},
  volume={26},
  number={16},
  pages={21242--21248},
  year={2018},
  publisher={Optica Publishing Group}
}
@article{tsai2010external,
  title={External-cavity quantum cascade lasers with fast wavelength scanning},
  author={Tsai, T and Wysocki, Gerard},
  journal={Applied Physics B},
  volume={100},
  pages={243--251},
  year={2010},
  publisher={Springer}
}

@article{peng2016high,
  title={High-sensitivity in situ QCLAS-based ammonia concentration sensor for high-temperature applications},
  author={Peng, WY and Sur, R and Strand, CL and Spearrin, RM and Jeffries, JB and Hanson, RK},
  journal={Applied Physics B},
  volume={122},
  number={7},
  pages={188},
  year={2016},
  publisher={Springer}
}

@article{li2022calibration,
  title={Calibration-free mid-infrared exhaled breath sensor based on BF-QEPAS for real-time ammonia measurements at ppb level},
  author={Li, Biao and Feng, Chaofan and Wu, Hongpeng and Jia, Suotang and Dong, Lei},
  journal={Sensors and Actuators B: Chemical},
  volume={358},
  pages={131510},
  year={2022},
  publisher={Elsevier}
}


@article{cho2018selective,
  title={Selective colorimetric detection of dissolved ammonia in water via modified Berthelot’s reaction on porous paper},
  author={Cho, Yeong Beom and Jeong, Seung Hwa and Chun, Hyungphil and Kim, Yong Shin},
  journal={Sensors and Actuators B: Chemical},
  volume={256},
  pages={167--175},
  year={2018},
  publisher={Elsevier}
}
@article{ji2022mid,
  title={Mid-infrared absorption spectroscopic sensor for simultaneous and in-situ measurements of ammonia, water and temperature},
  author={Ji, Yongbin and Duan, Kun and Lu, Zhimin and Ren, Wei},
  journal={Sensors and Actuators B: Chemical},
  volume={371},
  pages={132574},
  year={2022},
  publisher={Elsevier}
}
@article{almeida2011membraneless,
  title={A membraneless gas-diffusion unit--multisyringe flow injection spectrophotometric method for ammonium determination in untreated environmental samples},
  author={Almeida, M In{\^e}s GS and Estela, Jos{\'e} Manuel and Segundo, Marcela A and Cerd{\`a}, V{\'\i}ctor},
  journal={Talanta},
  volume={84},
  number={5},
  pages={1244--1252},
  year={2011},
  publisher={Elsevier}
}
@article{freitag2020polarimetric,
  title={Polarimetric Balanced Detection: Background-Free Mid-IR Evanescent Field Laser Spectroscopy for Low-Noise, Long-term Stable Chemical Sensing},
  author={Freitag, Stephan and Baer, Matthias and Buntzoll, Laura and Ramer, Georg and Schwaighofer, Andreas and Schmauss, Bernhard and Lendl, Bernhard},
  journal={ACS sensors},
  volume={6},
  number={1},
  pages={35--42},
  year={2020},
  publisher={ACS Publications}
}
@article{alam2020fully,
  title={Fully integrated, simple, and low-cost electrochemical sensor array for in situ water quality monitoring},
  author={Alam, Arif U and Clyne, Dennis and Jin, Hao and Hu, Nan-Xing and Deen, M Jamal},
  journal={ACS sensors},
  volume={5},
  number={2},
  pages={412--422},
  year={2020},
  publisher={ACS Publications}
}
@article{yang2021phase,
  title={A phase-shifted surface plasmon resonance sensor for simultaneous photoacoustic volumetric imaging and spectroscopic analysis},
  author={Yang, Fan and Song, Wei and Zhang, Chonglei and Fang, Hui and Min, Changjun and Yuan, Xiaocong},
  journal={ACS sensors},
  volume={6},
  number={5},
  pages={1840--1848},
  year={2021},
  publisher={ACS Publications}
}
@article{manley2014near,
  title={Near-infrared spectroscopy and hyperspectral imaging: non-destructive analysis of biological materials},
  author={Manley, Marena},
  journal={Chemical Society Reviews},
  volume={43},
  number={24},
  pages={8200--8214},
  year={2014},
  publisher={Royal Society of Chemistry}
}
@article{o1993environmental,
  title={Environmental Protection Agency Method 350.1: Determination of Ammonia Nitrogen by Semi-Automated Colorimetry},
  author={O’dell, JWUS},
  journal={United States Environmental Protection Agency: Washington, DC, USA},
  volume={45268},
  year={1993}
}
@article{bonmati2003air,
  title={Air stripping of ammonia from pig slurry: characterisation and feasibility as a pre-or post-treatment to mesophilic anaerobic digestion},
  author={Bonmat\'{i}, August and Flotats, Xavier},
  journal={Waste management},
  volume={23},
  number={3},
  pages={261--272},
  year={2003},
  publisher={Elsevier}
}
@article{rajagopal2013critical,
  title={A critical review on inhibition of anaerobic digestion process by excess ammonia},
  author={Rajagopal, Rajinikanth and Mass{\'e}, Daniel I and Singh, Gursharan},
  journal={Bioresource technology},
  volume={143},
  pages={632--641},
  year={2013},
  publisher={Elsevier}
}
@article{olofsson1975thermodynamics,
  title={Thermodynamics of ionization of water over wide ranges of temperature and pressure},
  author={Olofsson, Gerd and Hepler, Loren G},
  journal={Journal of Solution Chemistry},
  volume={4},
  pages={127--143},
  year={1975},
  publisher={Springer}
}
@article{hansen1998anaerobic,
  title={Anaerobic digestion of swine manure: inhibition by ammonia},
  author={Hansen, Kaare Hvid and Angelidaki, Irini and Ahring, Birgitte Kiaer},
  journal={Water research},
  volume={32},
  number={1},
  pages={5--12},
  year={1998},
  publisher={Elsevier}
}

@article{picard2008revised,
  title={Revised formula for the density of moist air (CIPM-2007)},
  author={Picard, Alain and Davis, RS and Gl{\"a}ser, M and Fujii, K},
  journal={Metrologia},
  volume={45},
  number={2},
  pages={149},
  year={2008},
  publisher={IOP Publishing}
}

@article{stewart1999surface,
  title={Surface-enhanced Raman spectroscopy of amino acids adsorbed on an electrochemically prepared silver surface},
  author={Stewart, S and Fredericks, PM},
  journal={Spectrochimica Acta Part A: Molecular and Biomolecular Spectroscopy},
  volume={55},
  number={7-8},
  pages={1641--1660},
  year={1999},
  publisher={Elsevier}
}
@misc{swagelok,   
    title = {Swagelok Company},   
    howpublished ={\url{http://www.swagelok.com/}},  
    author = {},   
    year = {},   
    note = {Accessed: Oct.~3, 2023} 
}
@misc{Eyath,   
    title = {EYATH},   
    howpublished ={\url{https://www.eyath.gr/quality-control/?lang=en}},  
    author = {},   
    year = {},   
    note = {Accessed: Apr.~12, 2024} 
}
@misc{mirSense,   
    title = {mir{S}ense Company},   
    howpublished ={\url{http://www.mirsense.com/}},  
    author = {},   
    year = {},   
    note = {Accessed: Oct.~3, 2023} 
}
@article{schrade2012ammonia,
  title={Ammonia emissions and emission factors of naturally ventilated dairy housing with solid floors and an outdoor exercise area in Switzerland},
  author={Schrade, Sabine and Zeyer, Kerstin and Gygax, Lorenz and Emmenegger, Lukas and Hartung, Eberhard and Keck, Margret},
  journal={Atmospheric Environment},
  volume={47},
  pages={183--194},
  year={2012},
  publisher={Elsevier}
}
@article{haas2016advances,
  title={Advances in mid-infrared spectroscopy for chemical analysis},
  author={Haas, Julian and Mizaikoff, Boris},
  journal={Annual Review of Analytical Chemistry},
  volume={9},
  pages={45--68},
  year={2016},
  publisher={Annual Reviews}
}
@article{jouy2014mid,
  title={Mid-infrared spectroscopy for gases and liquids based on quantum cascade technologies},
  author={Jouy, Pierre and Mangold, Markus and Tuzson, B{\'e}la and Emmenegger, Lukas and Chang, Yu-Chi},
  journal={Analyst},
  volume={139},
  number={9},
  pages={2039--2046},
  year={2014},
  publisher={Royal Society of Chemistry}
}
@article{Winge_2016,
doi = {10.1088/1742-6596/696/1/012013},
url = {https://dx.doi.org/10.1088/1742-6596/696/1/012013},
year = {2016},
month = {mar},
publisher = {IOP Publishing},
volume = {696},
number = {1},
pages = {012013},
author = {David O. Winge and Martin Franckié and Claudio Verdozzi and Andreas Wacker and Mauro F. Pereira},
title = {Simple electron-electron scattering in non-equilibrium Green's function simulations},
journal = {Journal of Physics: Conference Series},
abstract = {In this work we include electron-electron interaction beyond Hartree-Fock level in our non-equilibrium Green's function approach by a crude form of GW through the Single Plasmon Pole Approximation. This is achieved by treating all conduction band electrons as a single effective band screening the Coulomb potential. We describe the corresponding self-energies in this scheme for a multi-subband system. In order to apply the formalism to heterostructures we discuss the screening and plasmon dispersion in both 2D and 3D systems. Results are shown for a four well quantum cascade laser with different doping concentration where comparisons to experimental findings can be made.}
}
@article{pereira2004controlling,
  title={Controlling many-body effects in the midinfrared gain and terahertz absorption of quantum cascade laser structures},
  author={Pereira Jr, MF and Lee, S-C and Wacker, Andreas},
  journal={Physical review B},
  volume={69},
  number={20},
  pages={205310},
  year={2004},
  publisher={APS}
}
@article{pereira2011microscopic,
  title={Microscopic approach for intersubband-based thermophotovoltaic structures in the terahertz and mid-infrared},
  author={Pereira Jr, Mauro F},
  journal={JOSA B},
  volume={28},
  number={8},
  pages={2014--2017},
  year={2011},
  publisher={Optica Publishing Group}
}
@article{naccache2017terahertz,
  title={Terahertz thermometry: Combining hyperspectral imaging and temperature mapping at terahertz frequencies},
  author={Naccache, Rafik and Mazhorova, Anna and Clerici, Matteo and Piccoli, Riccardo and Khorashad, Larousse Khosravi and Govorov, Alexander O and Razzari, Luca and Vetrone, Fiorenzo and Morandotti, Roberto},
  journal={Laser \& Photonics Reviews},
  volume={11},
  number={5},
  pages={1600342},
  year={2017},
  publisher={Wiley Online Library}
}
@article{schilt2004ammonia,
  title={Ammonia monitoring at trace level using photoacoustic spectroscopy in industrial and environmental applications},
  author={Schilt, St{\'e}phane and Th{\'e}venaz, Luc and Nikl{\`e}s, Marc and Emmenegger, Lukas and H{\"u}glin, Christoph},
  journal={Spectrochimica Acta Part A: Molecular and Biomolecular Spectroscopy},
  volume={60},
  number={14},
  pages={3259--3268},
  year={2004},
  publisher={Elsevier}
}
@article{cristescu2008laser,
  title={Laser-based systems for trace gas detection in life sciences},
  author={Cristescu, Simona M and Persijn, ST and te Lintel Hekkert, S and Harren, FJM},
  journal={Applied Physics B},
  volume={92},
  pages={343--349},
  year={2008},
  publisher={Springer}
}
@article{pereira1998microscopic,
  title={Microscopic Theory for the Optical Properties of Coulomb-Correlated Semiconductors},
  author={Pereira Jr, Mauro Fernandes and Henneberger, Klaus},
  journal={physica status solidi (b)},
  volume={206},
  number={1},
  pages={477--491},
  year={1998},
  publisher={Wiley Online Library}
}
@article{dhillon20172017,
  title={The 2017 terahertz science and technology roadmap},
  author={Dhillon, SS and Vitiello, MS and Linfield, EH and Davies, AG and Hoffmann, Matthias C and Booske, John and Paoloni, Claudio and Gensch, M and Weightman, Peter and Williams, GP and others},
  journal={Journal of Physics D: Applied Physics},
  volume={50},
  number={4},
  pages={043001},
  year={2017},
  publisher={IOP Publishing}
}

@article{owen2013measurements,
  title={Measurements of {NH}3 linestrengths and collisional broadening coefficients in {N}2, {O}2, {CO}2, and {H2O} near 1103.46  cm$^{-1}$ },
  author={Owen, Kyle and Es-sebbar, Et-touhami and Farooq, Aamir},
  journal={Journal of Quantitative Spectroscopy and Radiative Transfer},
  volume={121},
  pages={56--68},
  year={2013},
  publisher={Elsevier}
}
@book{baudelet2014laser,
  title={Laser spectroscopy for sensing: Fundamentals, techniques and applications},
  author={Baudelet, Matthieu},
  year={2014},
  publisher={Elsevier}
}
@article{bernhardt2010cavity,
  title={Cavity-enhanced dual-comb spectroscopy},
  author={Bernhardt, Birgitta and Ozawa, Akira and Jacquet, Patrick and Jacquey, Marion and Kobayashi, Yohei and Udem, Thomas and Holzwarth, Ronald and Guelachvili, Guy and H{\"a}nsch, Theodor W and Picqu{\'e}, Nathalie},
  journal={Nature photonics},
  volume={4},
  number={1},
  pages={55--57},
  year={2010},
  publisher={Nature Publishing Group UK London}
}
@article{sampaolo2016improved,
  title={Improved tuning fork for terahertz quartz-enhanced photoacoustic spectroscopy},
  author={Sampaolo, Angelo and Patimisco, Pietro and Giglio, Marilena and Vitiello, Miriam S and Beere, Harvey E and Ritchie, David A and Scamarcio, Gaetano and Tittel, Frank K and Spagnolo, Vincenzo},
  journal={Sensors},
  volume={16},
  number={4},
  pages={439},
  year={2016},
  publisher={MDPI}
}
@article{maurin2020first,
  title={First clinical evaluation of a quartz enhanced photo-acoustic CO sensor for human breath analysis},
  author={Maurin, Nicolas and Rousseau, Roman and Trzpil, Wioletta and Aoust, Guillaume and Hayot, Maurice and Mercier, Jacques and Bahriz, Michael and Gouzi, Fares and Vicet, Aurore},
  journal={Sensors and Actuators B: Chemical},
  volume={319},
  pages={128247},
  year={2020},
  publisher={Elsevier}
}
@article{dasgupta1986solubility,
  title={Solubility of ammonia in liquid water and generation of trace levels of standard gaseous ammonia},
  author={Dasgupta, Purnendu K and Dong, Shen},
  journal={Atmospheric Environment (1967)},
  volume={20},
  number={3},
  pages={565--570},
  year={1986},
  publisher={Elsevier}
}
@article{schmohl2001effects,
  title={Effects of adsorption--desorption processes on the response time and accuracy of photoacoustic detection of ammonia},
  author={Schmohl, Andreas and Miklos, Andras and Hess, Peter},
  journal={Applied optics},
  volume={40},
  number={15},
  pages={2571--2578},
  year={2001},
  publisher={Optica Publishing Group}
}
@article{allan1966statistics,
  title={Statistics of atomic frequency standards},
  author={Allan, David W},
  journal={Proceedings of the IEEE},
  volume={54},
  number={2},
  pages={221--230},
  year={1966},
  publisher={IEEE}
}
@article{werle1993limits,
  title={The limits of signal averaging in atmospheric trace-gas monitoring by tunable diode-laser absorption spectroscopy (TDLAS)},
  author={Werle, PO and M{\"u}cke, R and Slemr, F},
  journal={Applied Physics B},
  volume={57},
  pages={131--139},
  year={1993},
  publisher={Springer}
}
@misc{aqua3S2023,   
    title = {},   
    howpublished ={\url{https://aqua3S.eu/}},   
    author = {},   
    year = {},   
    note = {Accessed: Oct.~3, 2023} 
}

@misc{hitran2023,   
    title = {},   
    howpublished ={\url{https://hitran.org/}},   
    author = {},   
    year = {},   
    note = {Accessed: Oct.~3, 2023} 
}
@article{romano2013toxic,
  title={Toxic effects of ammonia, nitrite, and nitrate to decapod crustaceans: a review on factors influencing their toxicity, physiological consequences, and coping mechanisms},
  author={Romano, Nicholas and Zeng, Chaoshu},
  journal={Reviews in Fisheries Science},
  volume={21},
  number={1},
  pages={1--21},
  year={2013},
  publisher={Taylor \& Francis}
}
@article{triest2001comparative,
  title={Comparative monitoring of diatoms, macroinvertebrates and macrophytes in the Woluwe River (Brussels, Belgium)},
  author={Triest, Ludwig and Kaur, Parminder and Heylen, Steven and De Pauw, Niels},
  journal={Aquatic Ecology},
  volume={35},
  pages={183--194},
  year={2001},
  publisher={Springer}
}
@article{hora2020increased,
  title={Increased use of quaternary ammonium compounds during the SARS-CoV-2 pandemic and beyond: consideration of environmental implications},
  author={Hora, Priya I and Pati, Sarah G and McNamara, Patrick J and Arnold, William A},
  journal={Environmental Science \& Technology Letters},
  volume={7},
  number={9},
  pages={622--631},
  year={2020},
  publisher={ACS Publications}
}
@article{paerl2014algal,
  title={Algal blooms: noteworthy nitrogen},
  author={Paerl, Hans W and Gardner, Wayne S and McCarthy, Mark J and Peierls, Benjamin L and Wilhelm, Steven W},
  journal={Science},
  volume={346},
  number={6206},
  pages={175--175},
  year={2014},
  publisher={American Association for the Advancement of Science}
}
@article{domingues2011ammonium,
  title={Ammonium, nitrate and phytoplankton interactions in a freshwater tidal estuarine zone: potential effects of cultural eutrophication},
  author={Domingues, Rita B and Barbosa, Ana B and Sommer, Ulrich and Galv{\~a}o, Helena M},
  journal={Aquatic sciences},
  volume={73},
  pages={331--343},
  year={2011},
  publisher={Springer}
}
@article{anjana2018toxic,
  title={Toxic hazards of ammonia release and population vulnerability assessment using geographical information system},
  author={Anjana, NS and Amarnath, A and Nair, MV Harindranathan},
  journal={Journal of environmental management},
  volume={210},
  pages={201--209},
  year={2018},
  publisher={Elsevier}
}
@article{makarovsky2008ammonia,
  title={Ammonia--when something smells wrong.},
  author={Makarovsky, Igor and Markel, Gal and Dushnitsky, Tsvika and Eisenkraft, Arik},
  journal={The Israel Medical Association Journal: IMAJ},
  volume={10},
  number={7},
  pages={537--543},
  year={2008}
}
@article{michalski2015oxygen,
  title={Oxygen and nitrogen isotopic composition of nitrate in commercial fertilizers, nitric acid, and reagent salts},
  author={Michalski, Greg and Kolanowski, Michelle and Riha, Krystin M},
  journal={Isotopes in environmental and health studies},
  volume={51},
  number={3},
  pages={382--391},
  year={2015},
  publisher={Taylor \& Francis}
}
@article{european2012health,
  title={Health risk of ammonium released from water filters},
  author={European Food Safety Authority},
  journal={EFSA Journal},
  volume={10},
  number={10},
  pages={2918},
  year={2012},
  publisher={Wiley Online Library}
}
@article{roney2004toxicological,
  title={Toxicological profile for ammonia},
 author={Roney, Nickolette and Llados, Fernando},
  journal={US Department of Health and Human Services,},
volume={ Agency for Toxic Substances and Disease Registry},
  year={2004},

}


@article{haas2016sensing,
  title={Sensing chlorinated hydrocarbons via miniaturized {G}a{A}s/{A}l{G}a{A}s thin-film waveguide flow cells coupled to quantum cascade lasers},
  author={Haas, Julian and Stach, Robert and Sieger, Markus and Gashi, Zana and Godejohann, Matthias and Mizaikoff, Boris},
  journal={Analytical methods},
  volume={8},
  number={36},
  pages={6602--6606},
  year={2016},
  publisher={Royal Society of Chemistry}
}
@article{matter1981transfer,
  title={Transfer of volatile substances from water to the atmosphere},
  author={Matter-M{\"u}ller, Christine and Gujer, Willi and Giger, Walter},
  journal={Water Research},
  volume={15},
  number={11},
  pages={1271--1279},
  year={1981},
  publisher={Elsevier}
}
@book{pereira2021terahertz,
  title={Terahertz (THz), Mid Infrared (MIR) and Near Infrared (NIR) Technologies for Protection of Critical Infrastructures Against Explosives and CBRN},
  author={Pereira, Mauro Fernandes and Apostolakis, Apostolos},
  year={2021},
  publisher={Springer Nature}
}
@article{menduni2023measurement,
  title={Measurement of methane, nitrous oxide and ammonia in atmosphere with a compact quartz-enhanced photoacoustic sensor},
  author={Menduni, Giansergio and Zifarelli, Andrea and Kniazeva, Elena and Russo, Stefano Dello and Ranieri, Ada Cristina and Ranieri, Ezio and Patimisco, Pietro and Sampaolo, Angelo and Giglio, Marilena and Manassero, Fabrizio and others},
  journal={Sensors and Actuators B: Chemical},
  volume={375},
  pages={132953},
  year={2023},
  publisher={Elsevier}
}
@article{palzer2020photoacoustic,
  title={Photoacoustic-based gas sensing: A review},
  author={Palzer, Stefan},
  journal={Sensors},
  volume={20},
  number={9},
  pages={2745},
  year={2020},
  publisher={MDPI}
}
@article{goldshleger2018real,
  title={Real-time advanced spectroscopic monitoring of Ammonia concentration in water},
  author={Goldshleger, Naftaly and Grinberg, Aharon and Harpaz, Sheenan and Shulzinger, Alexander and Abramovich, Amir},
  journal={Aquacultural Engineering},
  volume={83},
  pages={103--108},
  year={2018},
  publisher={Elsevier}
}
@incollection{cousin2022improving,
  title={Improving water quality and security with advanced sensors and indirect water sensing methods},
  author={Cousin, Philippe and Moumtzidou, Anastasia and Karakostas, Anastasios and Gounaridis, Lefteris and Kouloumentas, Christos and Pereira, Mauro Fernandes and Apostolakis, Apostolos and Gorrochategui, Paula and Aoust, Guillaume and Lebental, B{\'e}reng{\`e}re},
  booktitle={Instrumentation and Measurement Technologies for Water Cycle Management},
  pages={251--277},
  year={2022},
  publisher={Springer}
}
@article{yadav2021gas,
  title={Gas sensor applications in water quality monitoring and maintenance},
  author={Yadav, Anshul and Indurkar, Pankaj D},
  journal={Water Conservation Science and Engineering},
  volume={6},
  pages={175--190},
  year={2021},
  publisher={Springer}
}
@article{zeninari2020widely,
  title={Widely-tunable quantum cascade-based sources for the development of optical gas sensors},
  author={Z{\'e}ninari, Virginie and Vallon, Rapha{\"e}l and Bizet, Laurent and Jacquemin, Cl{\'e}ment and Aoust, Guillaume and Maisons, Gr{\'e}gory and Carras, Mathieu and Parvitte, Bertrand},
  journal={Sensors},
  volume={20},
  number={22},
  pages={6650},
  year={2020},
  publisher={MDPI}
}

@article{sampaolo2022quartz,
  title={Quartz-enhanced photoacoustic spectroscopy for multi-gas detection: A review},
  author={Sampaolo, Angelo and Patimisco, Pietro and Giglio, Marilena and Zifarelli, Andrea and Wu, Hongpeng and Dong, Lei and Spagnolo, Vincenzo},
  journal={Analytica Chimica Acta},
  volume={1202},
  pages={338894},
  year={2022},
  publisher={Elsevier}
}


@article{kim2021influence,
  title={Influence of ammonia stripping parameters on the efficiency and mass transfer rate of ammonia removal},
  author={Kim, Eun Ju and Kim, Ho and Lee, Eunsil},
  journal={Applied sciences},
  volume={11},
  number={1},
  pages={441},
  year={2021},
  publisher={MDPI}
}


@article{li2020detection,
  title={Detection methods of ammonia nitrogen in water: A review},
  author={Li, Daoliang and Xu, Xianbao and Li, Zhen and Wang, Tan and Wang, Cong},
  journal={TrAC Trends in Analytical Chemistry},
  volume={127},
  pages={115890},
  year={2020},
  publisher={Elsevier}
}
@article{beneitez2020mid,
  title={{M}id-{IR} sensing platform for trace analysis in aqueous solutions based on a germanium-on-silicon waveguide chip with a mesoporous silica coating for analyte enrichment},
  author={Ben{\'e}itez, Nuria Teigell and Baumgartner, Bettina and Missinne, Jeroen and Radosavljevic, Sanja and Wacht, Dominik and Hugger, Stefan and Leszcz, Pawe{\l} and Lendl, Bernard and Roelkens, Gunther},
  journal={Optics Express},
  volume={28},
  number={18},
  pages={27013--27027},
  year={2020},
  publisher={Optica Publishing Group}
}
@article{vaks2022sensing,
  title={Sensing nitriles with THz spectroscopy of urine vapours from cancers patients subject to chemotherapy},
  author={Vaks, Vladimir and Anfertev, Vladimir and Chernyaeva, Maria and Domracheva, Elena and Yablokov, Anton and Maslennikova, Anna and Zhelesnyak, Alla and Baranov, Alexei and Schevchenko, Yuliia and Pereira, Mauro Fernandes},
  journal={Scientific Reports},
  volume={12},
  number={1},
  pages={18117},
  year={2022},
  publisher={Nature Publishing Group UK London}
}
@article{apostolakis2020superlattice,
  title={Superlattice nonlinearities for Gigahertz-Terahertz generation in harmonic multipliers},
  author={Apostolakis, Apostolos and Pereira, Mauro F},
  journal={Nanophotonics},
  volume={9},
  number={12},
  pages={3941--3952},
  year={2020},
  publisher={De Gruyter}
}@article{pereira2020giant,
  title={Giant controllable gigahertz to terahertz nonlinearities in superlattices},
  author={Pereira, MF and Anfertev, V and Shevchenko, Y and Vaks, V},
  journal={Scientific Reports},
  volume={10},
  number={1},
  pages={15950},
  year={2020},
  publisher={Nature Publishing Group UK London}
}
@article{bhargava2012infrared,
  title={Infrared spectroscopic imaging: the next generation},
  author={Bhargava, Rohit},
  journal={Applied spectroscopy},
  volume={66},
  number={10},
  pages={1091--1120},
  year={2012},
  publisher={Society for Applied Spectroscopy}
}
@article{mizaikoff2003infrared,
  title={Infrared optical sensors for water quality monitoring},
  author={Mizaikoff, B},
  journal={Water Science and Technology},
  volume={47},
  number={2},
  pages={35--42},
  year={2003},
  publisher={IWA Publishing}
}
@article{schaden2004direct,
  title={Direct determination of carbon dioxide in aqueous solution using mid-infrared quantum cascade lasers},
  author={Schaden, Stefan and Haberkorn, Michael and Frank, Johannes and Baena, JR and Lendl, B},
  journal={Applied spectroscopy},
  volume={58},
  number={6},
  pages={667--670},
  year={2004},
  publisher={Society for Applied Spectroscopy}
}
@article{charlton2005infrared,
  title={Infrared evanescent field sensing with quantum cascade lasers and planar silver halide waveguides},
  author={Charlton, Christy and Katzir, Abraham and Mizaikoff, Boris},
  journal={Analytical chemistry},
  volume={77},
  number={14},
  pages={4398--4403},
  year={2005},
  publisher={ACS Publications}
}
@article{pasquini2018near,
  title={Near infrared spectroscopy: A mature analytical technique with new perspectives--A review},
  author={Pasquini, Celio},
  journal={Analytica chimica acta},
  volume={1026},
  pages={8--36},
  year={2018},
  publisher={Elsevier}
}

@article{Tim,
    author = {Schmielau, T. and Pereira, M. F., Jr.},
    title = "{Nonequilibrium many body theory for quantum transport in terahertz quantum cascade lasers}",
    journal = {Applied Physics Letters},
    volume = {95},
    number = {23},
    year = {2009}
}


@article{cammerer2020application,
  title={Application of low-cost electrochemical sensors to aqueous systems to allow automated determination of {NH3} and {H2S} in water},
  author={C{\"a}mmerer, Malcolm and Mayer, Thomas and Penzel, Stefanie and Rudolph, Mathias and Borsdorf, Helko},
  journal={Sensors},
  volume={20},
  number={10},
  pages={2814},
  year={2020},
  publisher={MDPI}
}
@article{brailovsky1999millimeter,
  title={Millimeter range spectrometer with phase switching-novel method for reaching of the top sensitivity},
  author={Brailovsky, AB and Khodos, VV and Vaks, VL},
  journal={International journal of infrared and millimeter waves},
  volume={20},
  pages={883--896},
  year={1999},
  publisher={Springer}
}
@article{pereira2021combined,
  title={Combined structural and voltage control of giant nonlinearities in semiconductor superlattices},
  author={Pereira, Mauro Fernandes and Apostolakis, Apostolos},
  journal={Nanomaterials},
  volume={11},
  number={5},
  pages={1287},
  year={2021},
  publisher={MDPI}
}
@article{apostolakis2019potential,
  title={Potential and limits of superlattice multipliers coupled to different input power sources},
  author={Apostolakis, Apostolos and Pereira, Mauro F},
  journal={Journal of Nanophotonics},
  volume={13},
  number={3},
  pages={036017--036017},
  year={2019},
  publisher={Society of Photo-Optical Instrumentation Engineers}
}

@article{pereira2017terahertz,
  title={Terahertz generation by gigahertz multiplication in superlattices},
  author={Pereira, Mauro Fernandes and Anfertev, Vladimir A and Zubelli, Jorge P and Vaks, Vladimir L},
  journal={Journal of Nanophotonics},
  volume={11},
  number={4},
  pages={046022--046022},
  year={2017},
  publisher={Society of Photo-Optical Instrumentation Engineers}
}
@article{pereira2017theory,
  title={Theory and measurements of harmonic generation in semiconductor superlattices with applications in the 100 GHz to 1 THz range},
  author={Pereira, MF and Zubelli, JP and Winge, David and Wacker, Andreas and Rodrigues, AS and Anfertev, V and Vaks, V},
  journal={Physical Review B},
  volume={96},
  number={4},
  pages={045306},
  year={2017},
  publisher={APS}
}
@misc{carras2023photoacoustic,
  title={Photoacoustic gas sensor using a method for modulating the illumination wavelength},
  author={Carras, Mathieu and Aoust, Guillaume},
  year={2023},
  month=aug # "~8",
  publisher={Google Patents},
  note={{US} Patent 11,719,625}
}
